# Supplementary material for: Application of the Adiabatic Connection Random Phase Approximation to Electron–Nucleus Hyperfine Coupling Constants
Source: J Phys Chem A. 2024 Aug 20;128(34):7298–310. doi: 10.1021/acs.jpca.4c03794 (PMC11372758; doi:10.1021/acs.jpca.4c03794)
Supplement: Supplementary file 1 — jp4c03794_si_001.zip [file jp4c03794_si_001.zip]

Archive with 5 entries (5 files):
- Ln-SMM.xlsx
- Testset-1.xlsx
- Testset-1_smaller.xlsx
- Testset-2.xlsx
- Transition-Metals.xlsx
