# Supplementary material for: Application of the Adiabatic Connection Random Phase Approximation to Electron–Nucleus Hyperfine Coupling Constants
Source: J Phys Chem A. 2024 Aug 20;128(34):7298–310. doi: 10.1021/acs.jpca.4c03794 (PMC11372758; doi:10.1021/acs.jpca.4c03794)
Supplement: Supplementary file 1 — jp4c03794_si_001.zip [file jp4c03794_si_001.zip › Ln-SMM.xlsx]

## Sheet: Ln-SMMs
All FC HFC constants are given in MHz
Experimental references taken from Nat. Chem. 14, 392 (2022).
Results for Ln-SMMs
																											Test on the effect of COSMO on MP2 for [Lu(NR2)3] −
					DFT calculations performed with COSMO, RPA based on orbitals which were converged with COSMO													DFT calculations performed without COSMO
	Radical	Nuclei	Expt.		PBE	TPSS	r2SCAN	RPA@PBE	RPA@TPSS	RPA@r2SCAN	RPA@PBE0	PBE0	TPSSh	r2SCANh	LC-wPBE	LH14t-calPBE		PBE	TPSS	r2SCAN	RPA@PBE	RPA@TPSS	RPA@r2SCAN	RPA@PBE0	PBE0		HF(COSMO)	HF(COSMO)/MP2(noCOSMO)	HF(COSMO)/MP2(COSMO)	HF(noCOSMO)	HF(noCOSMO)/MP2(noCOSMO)
	[La(OAr*)3] −	139La	1840		1771.84	1752.99	1784.79	2015.88	1998.25	1986.49	2012.99	1826.91	1773.39	1818.2	2006.88	1958.17		1768.13	1750.68	1782.38	2020.38	1999.54	1986.98	2012.58	1824.66		-	-	-	-	-
	[Lu(NR2)3] −	175Lu	2443		2217.62	2257.7	2366.57	2437.48	2418.24	2400.22	2467.81	2256.79	2263.6	2373.05	2388.15	2452.43		2278.35	2316.13	2425.1	2440.31	2417.37	2398.45	2462.81	2327.29		2042.18	2541.73	2473.59	2180.19	2588.55
	[Lu(OAr*)3] −	175Lu	3467		3183.63	3174.2	3242.25	3369.04	3334.24	3334.85	3387.47	3257.37	3198.06	3274.7	3510.49	3435.77		3165.35	3158	3225.94	3374.09	3336.47	3335.04	3388.77	3241.12		-	-	-	-	-
Rounded values					DFT calculations performed with COSMO, RPA based on orbitals which were converged with COSMO													DFT calculations performed without COSMO
	Radical	Nuclei	Expt.		PBE	TPSS	r2SCAN	RPA@PBE	RPA@TPSS	RPA@r2SCAN	RPA@PBE0	PBE0	TPSSh	r2SCANh	LC-wPBE	LH14t-calPBE		PBE	TPSS	r2SCAN	RPA@PBE	RPA@TPSS	RPA@r2SCAN	RPA@PBE0	PBE0
	[La(OAr*)3] −	139La	1840		1772	1753	1785	2016	1998	1986	2013	1827	1773	1818	2007	1958		1768	1751	1782	2020	2000	1987	2013	1825
	[Lu(NR2)3] −	175Lu	2443		2218	2258	2367	2437	2418	2400	2468	2257	2264	2373	2388	2452		2278	2316	2425	2440	2417	2398	2463	2327
	[Lu(OAr*)3] −	175Lu	3467		3184	3174	3242	3369	3334	3335	3387	3257	3198	3275	3510	3436		3165	3158	3226	3374	3336	3335	3389	3241
Differences					DFT calculations performed with COSMO, RPA based on orbitals which were converged with COSMO													DFT calculations performed without COSMO
		Radical	Nuclei		PBE	TPSS	r2SCAN	RPA@PBE	RPA@TPSS	RPA@r2SCAN	RPA@PBE0	PBE0	TPSSh	r2SCANh	LC-wPBE	LH14t-calPBE		PBE	TPSS	r2SCAN	RPA@PBE	RPA@TPSS	RPA@r2SCAN	RPA@PBE0	PBE0
		[La(OAr*)3] −	139La		-68	-87	-55	176	158	146	173	-13	-67	-22	167	118		-72	-89	-58	180	160	147	173	-15
		[Lu(NR2)3] −	175Lu		-225	-185	-76	-6	-25	-43	25	-186	-179	-70	-55	9		-165	-127	-18	-3	-26	-45	20	-116
		[Lu(OAr*)3] −	175Lu		-283	-293	-225	-98	-133	-132	-80	-210	-269	-192	43	-31		-302	-309	-241	-93	-131	-132	-78	-226
Absolute differences					DFT calculations performed with COSMO, RPA based on orbitals which were converged with COSMO													DFT calculations performed without COSMO
		Radical	Nuclei		PBE	TPSS	r2SCAN	RPA@PBE	RPA@TPSS	RPA@r2SCAN	RPA@PBE0	PBE0	TPSSh	r2SCANh	LC-wPBE	LH14t-calPBE		PBE	TPSS	r2SCAN	RPA@PBE	RPA@TPSS	RPA@r2SCAN	RPA@PBE0	PBE0
		[La(OAr*)3] −	139La		68	87	55	176	158	146	173	13	67	22	167	118		72	89	58	180	160	147	173	15
		[Lu(NR2)3] −	175Lu		225	185	76	6	25	43	25	186	179	70	55	9		165	127	18	3	26	45	20	116
		[Lu(OAr*)3] −	175Lu		283	293	225	98	133	132	80	210	269	192	43	31		302	309	241	93	131	132	78	226
Absolute differences in percent					DFT calculations performed with COSMO, RPA based on orbitals which were converged with COSMO													DFT calculations performed without COSMO
		Radical	Nuclei		PBE	TPSS	r2SCAN	RPA@PBE	RPA@TPSS	RPA@r2SCAN	RPA@PBE0	PBE0	TPSSh	r2SCANh	LC-wPBE	LH14t-calPBE		PBE	TPSS	r2SCAN	RPA@PBE	RPA@TPSS	RPA@r2SCAN	RPA@PBE0	PBE0
		[La(OAr*)3] −	139La		3.69565	4.72826	2.98913	9.56522	8.58696	7.93478	9.40217	0.706522	3.6413	1.19565	9.07609	6.41304		3.91304	4.83696	3.15217	9.78261	8.69565	7.98913	9.40217	0.815217
		[Lu(NR2)3] −	175Lu		9.20999	7.57266	3.11093	0.2456	1.02333	1.76013	1.02333	7.61359	7.32706	2.86533	2.25133	0.3684		6.75399	5.19853	0.736799	0.1228	1.06427	1.842	0.818666	4.74826
		[Lu(OAr*)3] −	175Lu		8.16268	8.45111	6.48976	2.82665	3.83617	3.80733	2.30747	6.05711	7.75887	5.53793	1.24027	0.894145		8.7107	8.9126	6.95125	2.68243	3.77848	3.80733	2.24978	6.5186

## Sheet: Principal Components
All FC HFC constants are given in MHz
Experimental references taken from Nat. Chem. 14, 392 (2022).
Results for Ln-SMMs
DFT calculations performed with COSMO, RPA based on orbitals which were converged with COSMO
	[La(OAr*)3] −			[Lu(NR2)3] −			[Lu(OAr*)3] −
	A11	A22	A33	A11	A22	A33	A11	A22	A33
PBE	1777.23	1777.28	1761.02	2220.72	2220.77	2211.37	3192.06	3192.12	3166.69
TPSS	1762.8	1762.87	1733.3	2266.29	2266.34	2240.46	3188.66	3188.72	3145.23
r2SCAN	1807.73	1807.79	1738.87	2386.01	2386.05	2327.66	3268.8	3268.87	3189.07
RPA@PBE	2030.96	2031.01	1985.67	2449.63	2449.7	2413.12	3388.05	3388.14	3330.93
RPA@TPSS	2013.94	2013.99	1966.83	2430.85	2430.92	2392.96	3353.2	3353.29	3296.24
RPA@r2SCAN	2003.19	2003.23	1953.04	2412.72	2412.78	2375.14	3354.18	3354.28	3296.09
RPA@PBE0	2033.29	2033.34	1972.33	2484.44	2484.5	2434.48	3411.68	3411.78	3338.94
PBE0	1843.58	1843.66	1793.5	2268.13	2268.19	2234.06	3277.56	3277.63	3216.91
TPSSh	1786.91	1787	1746.27	2274.77	2274.82	2241.21	3216.35	3216.4	3161.43
r2SCANh	1844.1	1844.17	1766.34	2394.34	2394.38	2330.43	3304.43	3304.51	3215.18
LC-wPBE	2038.35	2038.47	1943.82	2396.26	2396.31	2371.89	3534.44	3534.52	3462.52
LH14t-calPBE	1969.19	1969.26	1936.08	2459.01	2459.06	2439.24	3450.17	3450.24	3406.9
Experiment	1870	1870	1780	2480	2550	2300	3500	3500	3400

## Sheet: Ssq values
<S*S> values for the different SCF calculations
Ln-SMMs			COSMO									no COSMO
		Molecule	PBE	TPSS	r2SCAN	PBE0	TPSSh	r2SCANh	LC-wPBE	LH14t-calPBE		PBE	TPSS	r2SCAN	PBE0
		[La(OAr*)3] −	0.752	0.752	0.752	0.752	0.752	0.752	0.753	0.751		0.752	0.752	0.752	0.752
		[Lu(NR2)3] −	0.751	0.752	0.752	0.751	0.752	0.752	0.752	0.751		0.751	0.752	0.752	0.751
		[Lu(OAr*)3] −	0.752	0.753	0.752	0.752	0.753	0.752	0.753	0.752		0.752	0.753	0.752	0.752
