# Supplementary material for: Application of the Adiabatic Connection Random Phase Approximation to Electron–Nucleus Hyperfine Coupling Constants
Source: J Phys Chem A. 2024 Aug 20;128(34):7298–310. doi: 10.1021/acs.jpca.4c03794 (PMC11372758; doi:10.1021/acs.jpca.4c03794)
Supplement: Supplementary file 1 — jp4c03794_si_001.zip [file jp4c03794_si_001.zip › Testset-1_smaller.xlsx]

## Sheet: Set 1
All FC HFC constants are given in MHz
CCSD(T), CCSD, and experimental references taken from J. Chem. Phys. 156, 094107 (2022)
Results for test set 1																																			Averaging
																															(calculated with ORCA)						HF	MP2	SCS-MP2	SOS-MP2	CC2	SCS-CC2	SOS-CC2	BP86	BLYP	PBE	TPSS	r2SCAN	RPA@BP86
	Radical	Nuclei	CCSD(T)	CCSD	HF	MP2	SCS-MP2	SOS-MP2	CC2	SCS-CC2	SOS-CC2	BP86	BLYP	PBE	TPSS	r2SCAN	RPA@BP86	RPA@BLYP	RPA@PBE	RPA@TPSS	RPA@r2SCAN	RPA@PBE0	RPA@HF	PBE0	TPSSh	r2SCANh	LC-wPBE	LH14t-calPBE	LH20t	TMHF	DSD-PBEP86				F2CH:
	BO	17O	-13.8	-10.8	25.8603	-81.2454	-94.8527	-101.656	-33.4887	-25.7051	-20.8796	-5.989	-6.0806	-6.2201	-4.0017	-4.2958	-2.4756	-4.7304	-2.6457	-3.5006	-2.1085	-3.4513	-40.0684	-9.039	-5.1449	-5.3527	-18.5729	-14.0283	-15.0168	-10.5525	-24.6946				f	2	317.704	249.995	255.125	257.69	239.913	245.373	247.824	181.495	195.4	188.882	234.741	264.815	266.498
	CH	1H	-59.2	-60.3	-86.3349	-63.1982	-50.1251	-43.5885	-64.4486	-53.6253	-48.3193	-48.5961	-44.1695	-45.8271	-8.823	-62.1817	-57.1908	-56.7135	-56.9083	-96.7076	-53.8284	-58.5621	-61.719	-50.6089	-14.5688	-62.4788	-52.2669	-47.5115	-46.1123	-87.7891	-57.8208				f	3	317.642	249.957	255.085	257.65	239.873	245.329	247.779	181.468	195.369	188.852	234.703	264.865	266.454
		13C	39.6	40.8	103.166	35.0876	30.188	27.7383	41.6574	39.084	37.8813	26.5068	50.7338	23.5381	72.4318	63.0748	63.8799	66.0849	65.983	29.5436	60.2374	56.8243	53.424	32.9899	72.9146	65.2311	-1.1313	60.0553	35.8704	31.4054	44.4154				Median		317.673	249.976	255.105	257.67	239.893	245.351	247.801	181.481	195.384	188.867	234.722	264.84	266.476
	CO+	17O	19.8	23.4	83.656	-101.767	-105.524	-107.403	-26.2386	-13.8189	-6.8212	32.2351	31.1787	30.8003	33.7905	38.0973	29.3642	25.686	28.8261	29.3298	35.4562	34.4895	-33.4104	29.8549	34.0734	37.0212	18.2604	23.2149	21.7397	29.8449	-0.3131
	Cl2-	35Cl	126	127.1	154.673	113.177	109.93	108.307	118.079	115.984	114.99	83.9614	87.9043	82.7856	100.166	124.894	121.785	121.957	121.739	120.773	119.459	121.931	116.755	95.4743	103.567	127.136	90.2591	103.255	86.7672	111.311	112.486
	OH	17O	-50	-50.9	-99.5154	-45.2106	-45.0169	-44.9205	-49.5229	-50.0448	-50.286	-20.3906	-37.7731	-28.0511	-43.7077	-51.8623	-67.1743	-68.2419	-67.0246	-61.6497	-64.7343	-61.5673	-55.4033	-40.0428	-47.5773	-55.3615	-8.3831	-40.9361	-33.3934	-72.6252	-51.2564				H2CCN:
		1H	-74.6	-77.1	-111.553	-70.5825	-62.3878	-58.2903	-76.0862	-70.2053	-67.2397	-64.3989	-62.4753	-62.0616	-61.7969	-72.3004	-62.0602	-62.3427	-61.9849	-65.5682	-65.3356	-70.858	-73.7951	-68.5034	-64.9984	-73.8335	-63.6433	-66.5677	-63.1012	-66.6508	-75.2045				h	2	-136.396	-18.419	-0.6373	8.2536	-49.9781	-41.6828	-37.7631	-57.4399	-51.6923	-54.3423	-56.5341	-69.3772	-59.3576
	SH	1H	-54.1	-53.7	-56.3304	-68.5706	-53.7939	-46.4056	-63.7997	-52.2288	-46.4545	-43.9448	-39.6359	-43.162	-36.7297	-50.209	-40.8295	-41.3915	-40.5545	-46.0855	-41.8124	-45.5462	-53.5171	-44.3456	-37.9875	-49.6325	-41.0605	-42.6404	-39.0908	-52.6305	-52.8063				h	3	-136.399	-18.4033	-0.6199	8.2718	-49.9701	-41.6749	-37.7554	-57.4384	-51.6909	-54.3407	-56.5336	-69.3714	-59.3558
		33S	36.1	34.5	49.8675	22.6012	21.3642	20.7457	26.5028	26.4241	26.4455	7.8644	13.0703	2.3417	37.086	41.8592	48.5543	50.1628	49.6563	40.6326	43.7672	41.1565	29.8307	11.1132	37.7241	42.0021	-16.7405	20.0059	-7.4347	4.8006	23.8969				Median		-136.398	-18.4111	-0.6286	8.2627	-49.9741	-41.6788	-37.7593	-57.4391	-51.6916	-54.3415	-56.5339	-69.3743	-59.3567
	BH2	11B	346.5	349.8	404.856	358.568	349.653	345.195	358.441	351.639	348.416	338.179	361.087	332.579	332.115	379.182	345.386	345.764	344.548	380.297	351.528	360.791	378.022	342.878	336.324	379.973	331.668	346.232	335.375	404.746	352.592
		1H	36.1	34.7	8.7377	28.0105	43.9254	51.8828	26.9869	40.7223	47.4098	32.2398	46.861	31.8551	62.0286	20.4855	40.0239	39.9116	39.9958	15.34	41.6056	36.1534	29.6739	29.5649	59.1141	21.5988	24.9952	30.8919	44.2458	19.4122	31.5417
	CH2	13C	235.8	239.7	318.053	238	227.672	222.508	241.215	233.568	229.894	218.905	231.924	218.936	236.66	266.508	241.693	242.273	241.358	250.713	243.512	248.67	260.339	233.448	241.45	268.814	203.984	236.815	216.24	259.849	241.019				H2CCO+:
		1H	-20.9	-22.9	-57.9631	-24.2826	-10.5888	-3.7419	-26.8399	-15.1251	-9.35	-16.311	-5.1568	-15.7015	-3.8182	-32.0247	-14.208	-14.6569	-14.2002	-27.2786	-14.6685	-19.3528	-25.9835	-21.3506	-7.1854	-32.4469	-23.1466	-20.762	-7.7512	-27.4099	-22.8164				h	2	-116.194	-50.8669	-30.7411	-20.6783	-62.1155	-48.4123	-41.9253	-59.8498	-54.0936	-56.9868	-61.5025	-70.1249	-58.7675
	CH2-	13C	60.4	68.2	167.383	19.0471	9.3934	4.5665	60.8082	62.9224	64.1593	64.5575	80.3504	60.5941	89.4724	111.561	69.2449	71.8801	69.8129	60.7566	63.395	71.8432	46.0211	69.0181	91.4354	112.143	27.7136	78.2246	54.5906	59.9031	71.8852				h	3	-116.262	-50.9571	-30.8438	-20.7872	-62.1912	-48.4934	-42.0087	-59.8887	-54.1315	-57.0247	-61.548	-70.1796	-58.7993
		1H	-44.2	-46.2	-74.676	-44.2946	-27.4511	-19.0294	-46.7111	-32.0197	-24.8885	-42.6778	-35.6156	-40.6151	-34.3527	-47.756	-41.9407	-42.0878	-41.7033	-47.3914	-42.78	-45.8568	-49.5271	-45.1338	-36.7849	-48.6357	-47.649	-47.5971	-35.622	-48.0743	-43.6715				Median		-116.228	-50.912	-30.7925	-20.7327	-62.1534	-48.4528	-41.967	-59.8693	-54.1125	-57.0058	-61.5252	-70.1522	-58.7834
	C2H	13C	233.1	224.7	32.3856	407.123	448.092	468.577	310.233	322.017	326.045	220.994	227.685	220.312	219.948	203.574	226.625	222.268	226.947	230.32	244.642	229.214	289.94	218.758	218.63	201.652	238.928	228.282	242.838	241.346	305.235
		1H	49.5	54.8	157.733	-28.2658	-52.7859	-65.046	19.6813	11.9203	9.203	62.6658	59.8706	61.5923	70.0175	78.6486	49.6118	46.3118	48.8297	49.6409	46.7609	57.8756	24.3173	64.4964	70.543	79.6038	60.1647	60.3549	54.3262	68.0433	23.6895
	HCO	13C	378.5	388.4	446.24	341.275	350.844	355.628	370.98	383.503	389.514	372.42	388.65	372.099	374.377	393.64	371.735	371.188	371.504	374.608	373.716	383.29	373.909	381.495	378.237	397.189	359.845	381.393	372.212	401.18	381.277				H2CN:
		1H	361.9	360	373.407	382.278	379.961	378.803	370.101	365.167	362.892	362.022	384.124	358.578	394.616	382.499	358.378	357.016	358.096	352.62	359.714	362.147	378.678	361.362	394.208	382.259	361.707	354.567	347.234	404.907	366.857				h	2	245.126	161.741	137.584	125.506	211.755	193.355	184.753	235.547	246.415	234.745	239.609	242.624	214.357
		17O	-44.6	-44.4	-64.6712	-62.9297	-62.9744	-62.9967	-42.9019	-43.4271	-43.6508	-22.702	-28.8686	-25.565	-31.2142	-33.5589	-47.0761	-48.3248	-47.1054	-45.6336	-48.6701	-47.5063	-65.3639	-35.3975	-34.3551	-37.215	-28.5468	-41.1675	-33.2533	-46.077	-42.9131				h	3	245.127	161.741	137.584	125.506	211.755	193.355	184.753	235.548	246.415	234.745	239.61	242.624	214.357
	HCS	13C	275.8	294	485.856	119.394	96.4648	85.0001	186.839	194.109	198.748	272.772	284.688	273.544	289.397	309.237	283.484	283.469	283.07	283.434	287.251	295.686	246.158	291.955	296.037	316.348	270.519	295.275	273.724	297.196	209.689				Median		245.127	161.741	137.584	125.506	211.755	193.355	184.753	235.547	246.415	234.745	239.61	242.624	214.357
		1H	130.6	123.1	44.2334	234.929	252.367	261.086	182.589	179.399	177.083	130.526	140.952	130.469	146.745	133.579	124.74	123.922	124.659	119.095	125.821	125.202	174.65	126.263	144.014	131.337	121.324	122.139	123.291	139.715	172.318
		33S	22.6	18.6	-22.0924	77.7237	80.5855	82.0163	49.4894	49.7502	49.7609	5.0546	9.6833	4.6747	14.5543	20.3973	21.0411	21.831	21.2199	20.2822	21.3991	18.3554	40.9469	8.0995	14.5663	20.2476	1.0695	13.7097	6.2601	14.7884	42.3701
	HOO	1H	-24.6	-22.9	-10.2684	-42.3886	-42.3458	-42.3244	-37.9625	-32.0802	-29.3822	-21.0029	-22.0432	-20.6009	-16.4554	-24.3847	-21.1615	-21.0769	-20.9887	-24.5441	-22.1048	-23.5557	-29.3318	-20.272	-17.1667	-23.6504	-17.8292	-19.8648	-19.1505	-21.6021	-27.9476				OH2+:
		17O1	-58.5	-61.1	-118.075	-76.1151	-82.1622	-85.1857	-55.8148	-66.4406	-70.9418	-18	-31.3669	-24.4667	-35.2779	-59.7156	-66.2742	-67.2459	-65.9941	-64.1645	-63.4134	-67.3729	-81.0345	-44.3047	-42.3698	-66.1228	-18.2659	-47.4332	-36.0487	-77.031	-64.5912				h	2	-117.826	-74.4236	-67.9075	-64.6495	-80.3628	-75.6863	-73.3509	-67.9242	-66.8143	-65.6232	-67.7796	-76.8231	-68.0265
		17O2	-34.3	-34.8	-43.2685	-41.0688	-42.1058	-42.6243	-33.937	-42.6258	-45.5752	-14.6929	-19.922	-17.235	-24.7079	-29.3793	-40.3878	-40.9718	-40.288	-36.9943	-37.8763	-37.308	-40.9278	-28.2138	-28.104	-32.7571	-19.5149	-33.8673	-21.4613	-32.8036	-39.5686				h	3	-117.826	-74.4236	-67.9075	-64.6495	-80.3628	-75.6863	-73.3509	-67.9241	-66.8142	-65.6231	-67.7798	-76.8256	-68.0265
	H2O+	17O	-79.3	-81.2	-147.577	-73.0878	-70.1229	-68.6405	-78.3513	-76.5489	-75.6471	-37.8526	-53.319	-46.1827	-68.3156	-76.0945	-100.174	-102.428	-100.266	-89.6092	-93.264	-89.8349	-87.129	-65.1419	-74.1823	-81.5272	-34.2948	-68.0625	-55.1208	-91.2533	-78.4868				Median		-117.826	-74.4236	-67.9075	-64.6495	-80.3628	-75.6863	-73.3509	-67.9241	-66.8143	-65.6231	-67.7797	-76.8243	-68.0265
		1H	-77.8	-80.1	-117.826	-74.4236	-67.9075	-64.6495	-80.3628	-75.6863	-73.3509	-67.9241	-66.8143	-65.6231	-67.7797	-76.8243	-68.0265	-67.8132	-67.9012	-70.0696	-71.0341	-76.0531	-79.8602	-72.7118	-70.908	-78.4403	-67.0228	-71.0388	-65.3372	-64.6218	-79.2832
	NH2	1H	-68.1	-70.4	-108.279	-64.552	-51.9631	-45.6686	-70.1801	-60.5142	-55.7453	-60.884	-56.8025	-58.0239	-55.5055	-67.8268	-61.1191	-61.2553	-61.0177	-66.3749	-62.782	-67.2312	-70.2933	-64.5708	-58.941	-69.3379	-62.3659	-65.0257	-56.688	-66.9624	-67.9081
		14N	27.3	28.3	56.8844	24.8518	22.6663	21.5736	27.6541	26.291	25.6233	18.6094	25.5342	20.5561	30.0582	34.3851	34.5916	35.5272	34.67	30.7429	32.6521	32.2335	31.8807	26.3373	31.76	35.8053	11.1806	28.6892	20.9092	30.0786	29.1636				NH2:
	CH3	13C	73.2	77.2	166.661	60.9816	46.3983	39.1065	70.8465	60.7911	55.9291	64.6406	75.1068	67.0582	97.01	99.37	80.7032	81.3028	80.4834	73.6799	80.0899	86.0982	91.2555	81.4063	101.336	102.743	52.7807	87.6068	61.9807	88.0231	79.3497				h	1	-108.279	-64.552	-51.9631	-45.6686	-70.1801	-60.5142	-55.7453	-60.884	-56.8024	-58.0239	-55.505	-67.8257	-61.1191
		1H	-71.1	-74	-123.075	-70.815	-55.6765	-48.1073	-75.6963	-63.0793	-56.905	-67.2767	-59.6776	-64.5662	-66.093	-77.0104	-67.3866	-67.6678	-67.2514	-72.8117	-69.6834	-73.5479	-80.298	-72.752	-69.6084	-78.8412	-73.7222	-75.8368	-59.1133	-76.7928	-73.9293				h	2	-108.279	-64.552	-51.9631	-45.6686	-70.1801	-60.5142	-55.7453	-60.884	-56.8025	-58.024	-55.5061	-67.8278	-61.1191
	F2CH	13C	417.5	427.7	532.069	423.965	421.513	420.288	421.386	425.658	427.538	376.24	389.686	377.404	407.4	435.604	420.474	421.919	419.61	420.38	425.704	433.043	458.12	408.874	417.779	443.345	381.28	417.373	394.839	428.916	426.494				Median		-108.279	-64.552	-51.9631	-45.6686	-70.1801	-60.5142	-55.7453	-60.884	-56.8025	-58.0239	-55.5055	-67.8268	-61.1191
		19F	242	243.3	317.673	249.976	255.105	257.67	239.893	245.351	247.801	181.481	195.384	188.867	234.722	264.84	266.476	270.308	265.85	252.107	260.206	260.105	270.17	225.019	243.778	272.991	207.639	258.445	199.763	258.051	247.575
		1H	61.3	56.7	23.4218	62.1575	71.7446	76.5378	63.4265	68.8019	71.5767	69.1785	80.2369	70.3779	85.3604	57.4298	66.3346	66.2245	66.2532	56.5185	65.6187	62.3428	55.1599	60.5432	80.4984	54.7703	57.1125	61.573	68.9207	64.6701	60.5742
	H2CN	13C	-76.2	-81.6	-190.191	6.7745	30.7219	42.6956	-47.6915	-36.528	-31.6295	-60.1061	-59.8352	-58.7283	-72.3823	-75.6474	-75.368	-75.422	-75.3097	-73.7743	-76.0061	-80.6652	-46.5913	-72.2592	-77.2299	-80.8881	-66.5368	-76.1163	-68.7024	-74.4592	-46.3224				NH3+:
		1H	215.4	212.3	245.127	161.741	137.584	125.506	211.755	193.355	184.753	235.547	246.415	234.745	239.61	242.624	214.357	212.129	214.468	214.068	211.366	213.105	175.401	223.307	235.586	239.591	220.15	220.543	209.521	250.379	199.196				h	2	-134.425	-81.9445	-70.9827	-65.5018	-87.7613	-78.9932	-74.6706	-74.1846	-70.433	-71.4951	-77.4955	-85.2262	-76.4742
		14N	24.4	26.4	70.8443	1.6411	-2.5295	-4.6148	14.537	13.6006	13.1669	12.3095	19.4509	14.4317	20.8626	27.6081	31.0967	31.6691	31.0095	29.5074	30.35	30.2725	19.6019	20.919	23.1217	29.6813	6.7892	24.0718	18.5911	30.7076	16.7447				h	3	-134.424	-81.9442	-70.9824	-65.5014	-87.761	-78.9929	-74.6703	-74.1844	-70.4328	-71.4949	-77.4919	-85.2093	-76.474
	NH3+	14N	45.5	47.1	87.6263	40.4497	36.0625	33.8689	44.5965	41.616	40.1586	31.2538	36.2625	33.5694	45.1832	47.3162	46.948	47.2389	46.7135	42.5015	47.0951	48.8443	51.0005	42.605	48.159	49.8835	28.9562	44.8011	34.8961	45.1491	46.0266				h	4	-134.424	-81.9446	-70.9828	-65.5019	-87.7613	-78.9932	-74.6706	-74.1845	-70.4329	-71.495	-77.4919	-85.2095	-76.4741
		1H	-82.8	-85.5	-134.425	-81.9444	-70.9826	-65.5017	-87.7612	-78.9931	-74.6705	-74.1845	-70.4329	-71.495	-77.4931	-85.215	-76.4741	-76.5973	-76.3386	-78.2115	-78.5587	-83.1872	-89.4084	-80.5542	-81.2895	-87.3217	-76.4473	-81.5669	-68.6957	-76.2283	-85.6582				Median		-134.425	-81.9444	-70.9826	-65.5017	-87.7612	-78.9931	-74.6705	-74.1845	-70.4329	-71.495	-77.4931	-85.215	-76.4741
	PH3+	1H	2	1	-18.6034	-4.06957	15.494	25.2758	-4.40057	11.209	18.6567	3.11903	17.92	2.75027	12.4431	-7.83827	11.7362	11.089	11.738	3.27087	10.9469	7.82877	2.4171	-0.00303333	10.7447	-7.5357	-1.5022	0.503433	13.5281	-0.941967	0.308
	CH2CH	13C	-12.6	-17.9	-120.122	63.6267	87.7875	99.8681	14.9403	25.7577	30.5513	-10.0022	-5.952	-8.9685	-18.8582	-23.8256	-13.4125	-12.9285	-13.4498	-10.7784	-11.7878	-17.5453	13.7618	-18.2348	-22.4942	-27.4148	-13.0223	-16.8963	-7.3007	-16.0736	11.8675
		13C	309.9	322.4	484.918	244.851	219.537	206.88	281.989	270.722	265.668	294.486	307.911	296.085	318.416	346.433	316.414	317.043	315.946	315.788	315.873	328.334	318.108	319.36	326.664	352.904	289.931	320.58	297.812	339.082	290.146				PH3+:
		1H	163.1	161.4	199.732	117.803	99.1464	89.8178	154.102	142.687	137.455	179.958	189.071	178.791	187.452	187.973	165.384	163.542	165.536	164.634	162.515	164.476	135.04	172.263	185.09	186.44	165.924	169.681	163.207	192.255	151.941				h	2	-18.6387	-4.0989	15.4667	25.2495	-4.4305	11.1804	18.6287	3.0886	17.8868	2.7204	12.4109	-7.8793	11.7073
		1H	96.2	96.2	138.877	54.8107	35.6117	26.0121	87.0354	75.6638	70.492	111.969	116.993	111.248	108.523	116.882	95.2947	93.545	95.4895	96.7585	92.1571	95.8866	71.5883	107.296	107.913	116.463	109.053	106.515	101.068	122.14	85.972				h	3	-18.5818	-4.0513	15.5113	25.2926	-4.382	11.2269	18.6743	3.138	17.9408	2.7689	12.4631	-7.814	11.7543
		1H	42.7	37.9	-39.5785	84.8098	110.315	123.067	57.8527	71.5905	77.9517	48.8496	63.026	50.0234	61.7451	34.1773	46.8596	46.1698	46.7792	38.3477	49.1252	41.949	57.6651	41.1918	57.4662	31.8046	36.8188	40.309	51.5208	49.0102	60.2669				h	4	-18.5897	-4.0585	15.5039	25.2852	-4.3892	11.2198	18.6672	3.1305	17.9323	2.7615	12.4552	-7.8215	11.7469
	H2CCN	13CCH2	65.5	74.2	189.589	-1.975	-19.2493	-27.8865	41.9698	36.7195	34.36	52.4478	59.5057	55.0193	77.1339	91.1962	72.8319	73.6392	72.6031	69.1866	72.82	79.7047	58.83	73.4983	83.5819	96.0313	55.3564	76.4766	55.8336	83.035	59.9691				Median		-18.6034	-4.06957	15.494	25.2758	-4.40057	11.209	18.6567	3.11903	17.92	2.75027	12.4431	-7.83827	11.7362
		13CCN	-60.4	-73.4	-211.624	99.9856	122.797	134.202	1.6515	2.0597	1.3363	-51.8567	-47.8524	-50.1586	-60.1406	-66.7859	-64.1628	-64.0804	-63.9543	-63.5188	-65.3202	-71.7632	-12.3084	-67.3755	-66.9977	-73.6909	-64.0518	-70.8001	-57.1203	-66.5156	-24.6765
		1H	-61.2	-67.5	-136.398	-18.4111	-0.6286	8.2627	-49.9741	-41.6788	-37.7593	-57.4391	-51.6916	-54.3415	-56.5339	-69.3743	-59.3567	-59.0851	-59.2084	-64.708	-61.0891	-65.883	-52.8611	-65.1484	-61.0957	-72.4291	-68.8835	-66.5592	-52.966	-71.1861	-55.6966
		14N	7.1	9.8	44.6757	-40.94	-43.8835	-45.3553	-11.9602	-9.1072	-7.4967	4.4159	7.5819	5.4911	7.9553	12.0713	11.8008	11.6068	11.5769	10.8322	10.5453	11.5979	-10.8416	8.7287	9.0945	13.2611	2.7164	9.8109	7.4422	13.2297	-2.5787				BH2:
	H2CCO+	13CCH2	62.3	67.3	146.586	37.9809	19.1455	9.7279	55.3839	44.628	39.6023	55.5961	62.3135	58.3132	79.0562	93.3389	67.6281	68.5225	67.4109	63.0123	65.6943	72.3134	68.8391	69.9656	82.8345	95.1847	48.3351	71.6732	51.8948	77.8069	65.3363				h	2	8.7377	28.0105	43.9254	51.8828	26.9869	40.7223	47.4098	32.2398	46.861	31.8552	62.0305	20.4812	40.0239
		13CCO	-58.6	-69.7	-146.545	35.5531	59.3812	71.2952	-25.1143	-23.7227	-23.9585	-51.0973	-43.9585	-48.9921	-59.3035	-62.3527	-59.3692	-59.3374	-59.3651	-57.6531	-62.0369	-65.4175	-33.4237	-60.8882	-63.6091	-66.7911	-62.3351	-64.8589	-51.7327	-52.8507	-41.285				h	3	8.7377	28.0105	43.9254	51.8828	26.9869	40.7223	47.4098	32.2397	46.8609	31.8551	62.0267	20.4897	40.0239
		1H	-61.8	-66.1	-116.228	-50.912	-30.7924	-20.7327	-62.1534	-48.4528	-41.967	-59.8693	-54.1125	-57.0057	-61.5252	-70.1522	-58.7834	-58.4899	-58.6499	-63.0987	-60.3219	-64.7032	-66.0503	-64.7934	-64.7164	-71.9823	-65.9879	-66.8158	-52.3354	-68.1779	-62.3886				Median		8.7377	28.0105	43.9254	51.8828	26.9869	40.7223	47.4098	32.2398	46.861	31.8552	62.0286	20.4855	40.0239
		17O	-14.8	-20.4	-67.6422	68.0154	71.568	73.3444	15.2232	7.9586	4.0409	-6.0003	-10.0367	-8.2175	-12.3836	-14.171	-22.3979	-22.7644	-22.142	-21.0987	-22.3611	-22.554	12.8604	-15.4073	-14.7363	-16.9306	-8.3628	-17.3776	-13.32	-23.5511	-1.2083
																																			CH2:
																																			h	2	-57.9631	-24.2826	-10.5888	-3.7419	-26.8399	-15.1251	-9.35	-16.311	-5.1568	-15.7015	-3.8182	-32.0247	-14.208
																																			h	3	-57.9631	-24.2826	-10.5888	-3.7419	-26.8399	-15.1251	-9.35	-16.311	-5.1568	-15.7015	-3.8182	-32.0247	-14.208
																																			Median		-57.9631	-24.2826	-10.5888	-3.7419	-26.8399	-15.1251	-9.35	-16.311	-5.1568	-15.7015	-3.8182	-32.0247	-14.208
Results rounded to the first digit
																																			CH2-:
	Radical	Nuclei	CCSD(T)	CCSD	HF	MP2	SCS-MP2	SOS-MP2	CC2	SCS-CC2	SOS-CC2	BP86	BLYP	PBE	TPSS	r2SCAN	RPA@BP86	RPA@BLYP	RPA@PBE	RPA@TPSS	RPA@r2SCAN	RPA@PBE0	RPA@HF	PBE0	TPSSh	r2SCANh	LC-wPBE	LH14t-calPBE	LH20t	TMHF	DSD-PBEP86				h	2	-74.676	-44.2946	-27.4511	-19.0294	-46.7111	-32.0197	-24.8885	-42.6778	-35.6156	-40.6151	-34.3527	-47.756	-41.9407
	BO	17O	-13.8	-10.8	25.9	-81.2	-94.9	-101.7	-33.5	-25.7	-20.9	-6	-6.1	-6.2	-4	-4.3	-2.5	-4.7	-2.6	-3.5	-2.1	-3.5	-40.1	-9	-5.1	-5.4	-18.6	-14	-15	-10.6	-24.7				h	3	-74.676	-44.2946	-27.4511	-19.0294	-46.7111	-32.0197	-24.8885	-42.6778	-35.6156	-40.6151	-34.3527	-47.756	-41.9407
	CH	1H	-59.2	-60.3	-86.3	-63.2	-50.1	-43.6	-64.4	-53.6	-48.3	-48.6	-44.2	-45.8	-8.8	-62.2	-57.2	-56.7	-56.9	-96.7	-53.8	-58.6	-61.7	-50.6	-14.6	-62.5	-52.3	-47.5	-46.1	-87.8	-57.8				Median		-74.676	-44.2946	-27.4511	-19.0294	-46.7111	-32.0197	-24.8885	-42.6778	-35.6156	-40.6151	-34.3527	-47.756	-41.9407
		13C	39.6	40.8	103.2	35.1	30.2	27.7	41.7	39.1	37.9	26.5	50.7	23.5	72.4	63.1	63.9	66.1	66	29.5	60.2	56.8	53.4	33	72.9	65.2	-1.1	60.1	35.9	31.4	44.4
	CO+	17O	19.8	23.4	83.7	-101.8	-105.5	-107.4	-26.2	-13.8	-6.8	32.2	31.2	30.8	33.8	38.1	29.4	25.7	28.8	29.3	35.5	34.5	-33.4	29.9	34.1	37	18.3	23.2	21.7	29.8	-0.3
	Cl2-	35Cl	126	127.1	154.7	113.2	109.9	108.3	118.1	116	115	84	87.9	82.8	100.2	124.9	121.8	122	121.7	120.8	119.5	121.9	116.8	95.5	103.6	127.1	90.3	103.3	86.8	111.3	112.5				CH3:
	OH	17O	-50	-50.9	-99.5	-45.2	-45	-44.9	-49.5	-50	-50.3	-20.4	-37.8	-28.1	-43.7	-51.9	-67.2	-68.2	-67	-61.6	-64.7	-61.6	-55.4	-40	-47.6	-55.4	-8.4	-40.9	-33.4	-72.6	-51.3				h	2	-123.075	-70.8148	-55.6761	-48.1068	-75.6962	-63.0791	-56.9048	-67.2767	-59.6776	-64.5662	-66.0898	-77.0075	-67.3866
		1H	-74.6	-77.1	-111.6	-70.6	-62.4	-58.3	-76.1	-70.2	-67.2	-64.4	-62.5	-62.1	-61.8	-72.3	-62.1	-62.3	-62	-65.6	-65.3	-70.9	-73.8	-68.5	-65	-73.8	-63.6	-66.6	-63.1	-66.7	-75.2				h	3	-123.076	-70.8154	-55.6769	-48.1076	-75.6967	-63.0797	-56.9054	-67.277	-59.6779	-64.5665	-66.0959	-77.0099	-67.3869
	SH	1H	-54.1	-53.7	-56.3	-68.6	-53.8	-46.4	-63.8	-52.2	-46.5	-43.9	-39.6	-43.2	-36.7	-50.2	-40.8	-41.4	-40.6	-46.1	-41.8	-45.5	-53.5	-44.3	-38	-49.6	-41.1	-42.6	-39.1	-52.6	-52.8				h	4	-123.074	-70.8149	-55.6766	-48.1074	-75.696	-63.0791	-56.9049	-67.2765	-59.6774	-64.566	-66.0934	-77.0137	-67.3864
		33S	36.1	34.5	49.9	22.6	21.4	20.7	26.5	26.4	26.4	7.9	13.1	2.3	37.1	41.9	48.6	50.2	49.7	40.6	43.8	41.2	29.8	11.1	37.7	42	-16.7	20	-7.4	4.8	23.9				Median		-123.075	-70.815	-55.6765	-48.1073	-75.6963	-63.0793	-56.905	-67.2767	-59.6776	-64.5662	-66.093	-77.0104	-67.3866
	BH2	11B	346.5	349.8	404.9	358.6	349.7	345.2	358.4	351.6	348.4	338.2	361.1	332.6	332.1	379.2	345.4	345.8	344.5	380.3	351.5	360.8	378	342.9	336.3	380	331.7	346.2	335.4	404.7	352.6
		1H	36.1	34.7	8.7	28	43.9	51.9	27	40.7	47.4	32.2	46.9	31.9	62	20.5	40	39.9	40	15.3	41.6	36.2	29.7	29.6	59.1	21.6	25	30.9	44.2	19.4	31.5
	CH2	13C	235.8	239.7	318.1	238	227.7	222.5	241.2	233.6	229.9	218.9	231.9	218.9	236.7	266.5	241.7	242.3	241.4	250.7	243.5	248.7	260.3	233.4	241.5	268.8	204	236.8	216.2	259.8	241
		1H	-20.9	-22.9	-58	-24.3	-10.6	-3.7	-26.8	-15.1	-9.4	-16.3	-5.2	-15.7	-3.8	-32	-14.2	-14.7	-14.2	-27.3	-14.7	-19.4	-26	-21.4	-7.2	-32.4	-23.1	-20.8	-7.8	-27.4	-22.8
	CH2-	13C	60.4	68.2	167.4	19	9.4	4.6	60.8	62.9	64.2	64.6	80.4	60.6	89.5	111.6	69.2	71.9	69.8	60.8	63.4	71.8	46	69	91.4	112.1	27.7	78.2	54.6	59.9	71.9
		1H	-44.2	-46.2	-74.7	-44.3	-27.5	-19	-46.7	-32	-24.9	-42.7	-35.6	-40.6	-34.4	-47.8	-41.9	-42.1	-41.7	-47.4	-42.8	-45.9	-49.5	-45.1	-36.8	-48.6	-47.6	-47.6	-35.6	-48.1	-43.7
	C2H	13C	233.1	224.7	32.4	407.1	448.1	468.6	310.2	322	326	221	227.7	220.3	219.9	203.6	226.6	222.3	226.9	230.3	244.6	229.2	289.9	218.8	218.6	201.7	238.9	228.3	242.8	241.3	305.2
		1H	49.5	54.8	157.7	-28.3	-52.8	-65	19.7	11.9	9.2	62.7	59.9	61.6	70	78.6	49.6	46.3	48.8	49.6	46.8	57.9	24.3	64.5	70.5	79.6	60.2	60.4	54.3	68	23.7
	HCO	13C	378.5	388.4	446.2	341.3	350.8	355.6	371	383.5	389.5	372.4	388.7	372.1	374.4	393.6	371.7	371.2	371.5	374.6	373.7	383.3	373.9	381.5	378.2	397.2	359.8	381.4	372.2	401.2	381.3
		1H	361.9	360	373.4	382.3	380	378.8	370.1	365.2	362.9	362	384.1	358.6	394.6	382.5	358.4	357	358.1	352.6	359.7	362.1	378.7	361.4	394.2	382.3	361.7	354.6	347.2	404.9	366.9
		17O	-44.6	-44.4	-64.7	-62.9	-63	-63	-42.9	-43.4	-43.7	-22.7	-28.9	-25.6	-31.2	-33.6	-47.1	-48.3	-47.1	-45.6	-48.7	-47.5	-65.4	-35.4	-34.4	-37.2	-28.5	-41.2	-33.3	-46.1	-42.9
	HCS	13C	275.8	294	485.9	119.4	96.5	85	186.8	194.1	198.7	272.8	284.7	273.5	289.4	309.2	283.5	283.5	283.1	283.4	287.3	295.7	246.2	292	296	316.3	270.5	295.3	273.7	297.2	209.7
		1H	130.6	123.1	44.2	234.9	252.4	261.1	182.6	179.4	177.1	130.5	141	130.5	146.7	133.6	124.7	123.9	124.7	119.1	125.8	125.2	174.6	126.3	144	131.3	121.3	122.1	123.3	139.7	172.3
		33S	22.6	18.6	-22.1	77.7	80.6	82	49.5	49.8	49.8	5.1	9.7	4.7	14.6	20.4	21	21.8	21.2	20.3	21.4	18.4	40.9	8.1	14.6	20.2	1.1	13.7	6.3	14.8	42.4
	HOO	1H	-24.6	-22.9	-10.3	-42.4	-42.3	-42.3	-38	-32.1	-29.4	-21	-22	-20.6	-16.5	-24.4	-21.2	-21.1	-21	-24.5	-22.1	-23.6	-29.3	-20.3	-17.2	-23.7	-17.8	-19.9	-19.2	-21.6	-27.9
		17O1	-58.5	-61.1	-118.1	-76.1	-82.2	-85.2	-55.8	-66.4	-70.9	-18	-31.4	-24.5	-35.3	-59.7	-66.3	-67.2	-66	-64.2	-63.4	-67.4	-81	-44.3	-42.4	-66.1	-18.3	-47.4	-36	-77	-64.6
		17O2	-34.3	-34.8	-43.3	-41.1	-42.1	-42.6	-33.9	-42.6	-45.6	-14.7	-19.9	-17.2	-24.7	-29.4	-40.4	-41	-40.3	-37	-37.9	-37.3	-40.9	-28.2	-28.1	-32.8	-19.5	-33.9	-21.5	-32.8	-39.6
	H2O+	17O	-79.3	-81.2	-147.6	-73.1	-70.1	-68.6	-78.4	-76.5	-75.6	-37.9	-53.3	-46.2	-68.3	-76.1	-100.2	-102.4	-100.3	-89.6	-93.3	-89.8	-87.1	-65.1	-74.2	-81.5	-34.3	-68.1	-55.1	-91.3	-78.5
		1H	-77.8	-80.1	-117.8	-74.4	-67.9	-64.6	-80.4	-75.7	-73.4	-67.9	-66.8	-65.6	-67.8	-76.8	-68	-67.8	-67.9	-70.1	-71	-76.1	-79.9	-72.7	-70.9	-78.4	-67	-71	-65.3	-64.6	-79.3
	NH2	1H	-68.1	-70.4	-108.3	-64.6	-52	-45.7	-70.2	-60.5	-55.7	-60.9	-56.8	-58	-55.5	-67.8	-61.1	-61.3	-61	-66.4	-62.8	-67.2	-70.3	-64.6	-58.9	-69.3	-62.4	-65	-56.7	-67	-67.9
		14N	27.3	28.3	56.9	24.9	22.7	21.6	27.7	26.3	25.6	18.6	25.5	20.6	30.1	34.4	34.6	35.5	34.7	30.7	32.7	32.2	31.9	26.3	31.8	35.8	11.2	28.7	20.9	30.1	29.2
	CH3	13C	73.2	77.2	166.7	61	46.4	39.1	70.8	60.8	55.9	64.6	75.1	67.1	97	99.4	80.7	81.3	80.5	73.7	80.1	86.1	91.3	81.4	101.3	102.7	52.8	87.6	62	88	79.3
		1H	-71.1	-74	-123.1	-70.8	-55.7	-48.1	-75.7	-63.1	-56.9	-67.3	-59.7	-64.6	-66.1	-77	-67.4	-67.7	-67.3	-72.8	-69.7	-73.5	-80.3	-72.8	-69.6	-78.8	-73.7	-75.8	-59.1	-76.8	-73.9
	F2CH	13C	417.5	427.7	532.1	424	421.5	420.3	421.4	425.7	427.5	376.2	389.7	377.4	407.4	435.6	420.5	421.9	419.6	420.4	425.7	433	458.1	408.9	417.8	443.3	381.3	417.4	394.8	428.9	426.5
		19F	242	243.3	317.7	250	255.1	257.7	239.9	245.4	247.8	181.5	195.4	188.9	234.7	264.8	266.5	270.3	265.9	252.1	260.2	260.1	270.2	225	243.8	273	207.6	258.4	199.8	258.1	247.6
		1H	61.3	56.7	23.4	62.2	71.7	76.5	63.4	68.8	71.6	69.2	80.2	70.4	85.4	57.4	66.3	66.2	66.3	56.5	65.6	62.3	55.2	60.5	80.5	54.8	57.1	61.6	68.9	64.7	60.6
	H2CN	13C	-76.2	-81.6	-190.2	6.8	30.7	42.7	-47.7	-36.5	-31.6	-60.1	-59.8	-58.7	-72.4	-75.6	-75.4	-75.4	-75.3	-73.8	-76	-80.7	-46.6	-72.3	-77.2	-80.9	-66.5	-76.1	-68.7	-74.5	-46.3
		1H	215.4	212.3	245.1	161.7	137.6	125.5	211.8	193.4	184.8	235.5	246.4	234.7	239.6	242.6	214.4	212.1	214.5	214.1	211.4	213.1	175.4	223.3	235.6	239.6	220.1	220.5	209.5	250.4	199.2
		14N	24.4	26.4	70.8	1.6	-2.5	-4.6	14.5	13.6	13.2	12.3	19.5	14.4	20.9	27.6	31.1	31.7	31	29.5	30.4	30.3	19.6	20.9	23.1	29.7	6.8	24.1	18.6	30.7	16.7
	NH3+	14N	45.5	47.1	87.6	40.4	36.1	33.9	44.6	41.6	40.2	31.3	36.3	33.6	45.2	47.3	46.9	47.2	46.7	42.5	47.1	48.8	51	42.6	48.2	49.9	29	44.8	34.9	45.1	46
		1H	-82.8	-85.5	-134.4	-81.9	-71	-65.5	-87.8	-79	-74.7	-74.2	-70.4	-71.5	-77.5	-85.2	-76.5	-76.6	-76.3	-78.2	-78.6	-83.2	-89.4	-80.6	-81.3	-87.3	-76.4	-81.6	-68.7	-76.2	-85.7
	PH3+	1H	2	1	-18.6	-4.1	15.5	25.3	-4.4	11.2	18.7	3.1	17.9	2.8	12.4	-7.8	11.7	11.1	11.7	3.3	10.9	7.8	2.4	0	10.7	-7.5	-1.5	0.5	13.5	-0.9	0.3
	CH2CH	13C	-12.6	-17.9	-120.1	63.6	87.8	99.9	14.9	25.8	30.6	-10	-6	-9	-18.9	-23.8	-13.4	-12.9	-13.4	-10.8	-11.8	-17.5	13.8	-18.2	-22.5	-27.4	-13	-16.9	-7.3	-16.1	11.9
		13C	309.9	322.4	484.9	244.9	219.5	206.9	282	270.7	265.7	294.5	307.9	296.1	318.4	346.4	316.4	317	315.9	315.8	315.9	328.3	318.1	319.4	326.7	352.9	289.9	320.6	297.8	339.1	290.1
		1H	163.1	161.4	199.7	117.8	99.1	89.8	154.1	142.7	137.5	180	189.1	178.8	187.5	188	165.4	163.5	165.5	164.6	162.5	164.5	135	172.3	185.1	186.4	165.9	169.7	163.2	192.3	151.9
		1H	96.2	96.2	138.9	54.8	35.6	26	87	75.7	70.5	112	117	111.2	108.5	116.9	95.3	93.5	95.5	96.8	92.2	95.9	71.6	107.3	107.9	116.5	109.1	106.5	101.1	122.1	86
		1H	42.7	37.9	-39.6	84.8	110.3	123.1	57.9	71.6	78	48.8	63	50	61.7	34.2	46.9	46.2	46.8	38.3	49.1	41.9	57.7	41.2	57.5	31.8	36.8	40.3	51.5	49	60.3
	H2CCN	13CCH2	65.5	74.2	189.6	-2	-19.2	-27.9	42	36.7	34.4	52.4	59.5	55	77.1	91.2	72.8	73.6	72.6	69.2	72.8	79.7	58.8	73.5	83.6	96	55.4	76.5	55.8	83	60
		13CCN	-60.4	-73.4	-211.6	100	122.8	134.2	1.7	2.1	1.3	-51.9	-47.9	-50.2	-60.1	-66.8	-64.2	-64.1	-64	-63.5	-65.3	-71.8	-12.3	-67.4	-67	-73.7	-64.1	-70.8	-57.1	-66.5	-24.7
		1H	-61.2	-67.5	-136.4	-18.4	-0.6	8.3	-50	-41.7	-37.8	-57.4	-51.7	-54.3	-56.5	-69.4	-59.4	-59.1	-59.2	-64.7	-61.1	-65.9	-52.9	-65.1	-61.1	-72.4	-68.9	-66.6	-53	-71.2	-55.7
		14N	7.1	9.8	44.7	-40.9	-43.9	-45.4	-12	-9.1	-7.5	4.4	7.6	5.5	8	12.1	11.8	11.6	11.6	10.8	10.5	11.6	-10.8	8.7	9.1	13.3	2.7	9.8	7.4	13.2	-2.6
	H2CCO+	13CCH2	62.3	67.3	146.6	38	19.1	9.7	55.4	44.6	39.6	55.6	62.3	58.3	79.1	93.3	67.6	68.5	67.4	63	65.7	72.3	68.8	70	82.8	95.2	48.3	71.7	51.9	77.8	65.3
		13CCO	-58.6	-69.7	-146.5	35.6	59.4	71.3	-25.1	-23.7	-24	-51.1	-44	-49	-59.3	-62.4	-59.4	-59.3	-59.4	-57.7	-62	-65.4	-33.4	-60.9	-63.6	-66.8	-62.3	-64.9	-51.7	-52.9	-41.3
		1H	-61.8	-66.1	-116.2	-50.9	-30.8	-20.7	-62.2	-48.5	-42	-59.9	-54.1	-57	-61.5	-70.2	-58.8	-58.5	-58.6	-63.1	-60.3	-64.7	-66.1	-64.8	-64.7	-72	-66	-66.8	-52.3	-68.2	-62.4
		17O	-14.8	-20.4	-67.6	68	71.6	73.3	15.2	8	4	-6	-10	-8.2	-12.4	-14.2	-22.4	-22.8	-22.1	-21.1	-22.4	-22.6	12.9	-15.4	-14.7	-16.9	-8.4	-17.4	-13.3	-23.6	-1.2
[truncated: 14 more columns]

## Sheet: Set 1 - Deviations CCSD(T)
Signed differences from CCSD(T) reference for test set 1																																Absolute differences from CCSD(T) Reference for test set 1
	Radical	Nuclei	CCSD	HF	MP2	SCS-MP2	SOS-MP2	CC2	SCS-CC2	SOS-CC2	BP86	BLYP	PBE	TPSS	r2SCAN	RPA@BP86	RPA@BLYP	RPA@PBE	RPA@TPSS	RPA@r2SCAN	RPA@PBE0	RPA@HF	PBE0	TPSSh	r2SCANh	LC-wPBE	LH14t-calPBE	LH20t	TMHF	DSD-PBEP86		Radical	Nuclei	CCSD	HF	MP2	SCS-MP2	SOS-MP2	CC2	SCS-CC2	SOS-CC2	BP86	BLYP	PBE	TPSS	r2SCAN	RPA@BP86	RPA@BLYP	RPA@PBE
	BO	17O	3	39.7	-67.4	-81.1	-87.9	-19.7	-11.9	-7.1	7.8	7.7	7.6	9.8	9.5	11.3	9.1	11.2	10.3	11.7	10.3	-26.3	4.8	8.7	8.4	-4.8	-0.2	-1.2	3.2	-10.9		BO	17O	3	39.7	67.4	81.1	87.9	19.7	11.9	7.1	7.8	7.7	7.6	9.8	9.5	11.3	9.1	11.2
	CH	1H	-1.1	-27.1	-4	9.1	15.6	-5.2	5.6	10.9	10.6	15	13.4	50.4	-3	2	2.5	2.3	-37.5	5.4	0.6	-2.5	8.6	44.6	-3.3	6.9	11.7	13.1	-28.6	1.4		CH	1H	1.1	27.1	4	9.1	15.6	5.2	5.6	10.9	10.6	15	13.4	50.4	3	2	2.5	2.3
		13C	1.2	63.6	-4.5	-9.4	-11.9	2.1	-0.5	-1.7	-13.1	11.1	-16.1	32.8	23.5	24.3	26.5	26.4	-10.1	20.6	17.2	13.8	-6.6	33.3	25.6	-40.7	20.5	-3.7	-8.2	4.8			13C	1.2	63.6	4.5	9.4	11.9	2.1	0.5	1.7	13.1	11.1	16.1	32.8	23.5	24.3	26.5	26.4
	CO+	17O	3.6	63.9	-121.6	-125.3	-127.2	-46	-33.6	-26.6	12.4	11.4	11	14	18.3	9.6	5.9	9	9.5	15.7	14.7	-53.2	10.1	14.3	17.2	-1.5	3.4	1.9	10	-20.1		CO+	17O	3.6	63.9	121.6	125.3	127.2	46	33.6	26.6	12.4	11.4	11	14	18.3	9.6	5.9	9
	Cl2-	35Cl	1.1	28.7	-12.8	-16.1	-17.7	-7.9	-10	-11	-42	-38.1	-43.2	-25.8	-1.1	-4.2	-4	-4.3	-5.2	-6.5	-4.1	-9.2	-30.5	-22.4	1.1	-35.7	-22.7	-39.2	-14.7	-13.5		Cl2-	35Cl	1.1	28.7	12.8	16.1	17.7	7.9	10	11	42	38.1	43.2	25.8	1.1	4.2	4	4.3
	OH	17O	-0.9	-49.5	4.8	5	5.1	0.5	0	-0.3	29.6	12.2	21.9	6.3	-1.9	-17.2	-18.2	-17	-11.6	-14.7	-11.6	-5.4	10	2.4	-5.4	41.6	9.1	16.6	-22.6	-1.3		OH	17O	0.9	49.5	4.8	5	5.1	0.5	0	0.3	29.6	12.2	21.9	6.3	1.9	17.2	18.2	17
		1H	-2.5	-37	4	12.2	16.3	-1.5	4.4	7.4	10.2	12.1	12.5	12.8	2.3	12.5	12.3	12.6	9	9.3	3.7	0.8	6.1	9.6	0.8	11	8	11.5	7.9	-0.6			1H	2.5	37	4	12.2	16.3	1.5	4.4	7.4	10.2	12.1	12.5	12.8	2.3	12.5	12.3	12.6
	SH	1H	0.4	-2.2	-14.5	0.3	7.7	-9.7	1.9	7.6	10.2	14.5	10.9	17.4	3.9	13.3	12.7	13.5	8	12.3	8.6	0.6	9.8	16.1	4.5	13	11.5	15	1.5	1.3		SH	1H	0.4	2.2	14.5	0.3	7.7	9.7	1.9	7.6	10.2	14.5	10.9	17.4	3.9	13.3	12.7	13.5
		33S	-1.6	13.8	-13.5	-14.7	-15.4	-9.6	-9.7	-9.7	-28.2	-23	-33.8	1	5.8	12.5	14.1	13.6	4.5	7.7	5.1	-6.3	-25	1.6	5.9	-52.8	-16.1	-43.5	-31.3	-12.2			33S	1.6	13.8	13.5	14.7	15.4	9.6	9.7	9.7	28.2	23	33.8	1	5.8	12.5	14.1	13.6
	BH2	11B	3.3	58.4	12.1	3.2	-1.3	11.9	5.1	1.9	-8.3	14.6	-13.9	-14.4	32.7	-1.1	-0.7	-2	33.8	5	14.3	31.5	-3.6	-10.2	33.5	-14.8	-0.3	-11.1	58.2	6.1		BH2	11B	3.3	58.4	12.1	3.2	1.3	11.9	5.1	1.9	8.3	14.6	13.9	14.4	32.7	1.1	0.7	2
		1H	-1.4	-27.4	-8.1	7.8	15.8	-9.1	4.6	11.3	-3.9	10.8	-4.2	25.9	-15.6	3.9	3.8	3.9	-20.8	5.5	0.1	-6.4	-6.5	23	-14.5	-11.1	-5.2	8.1	-16.7	-4.6			1H	1.4	27.4	8.1	7.8	15.8	9.1	4.6	11.3	3.9	10.8	4.2	25.9	15.6	3.9	3.8	3.9
	CH2	13C	3.9	82.3	2.2	-8.1	-13.3	5.4	-2.2	-5.9	-16.9	-3.9	-16.9	0.9	30.7	5.9	6.5	5.6	14.9	7.7	12.9	24.5	-2.4	5.7	33	-31.8	1	-19.6	24	5.2		CH2	13C	3.9	82.3	2.2	8.1	13.3	5.4	2.2	5.9	16.9	3.9	16.9	0.9	30.7	5.9	6.5	5.6
		1H	-2	-37.1	-3.4	10.3	17.2	-5.9	5.8	11.5	4.6	15.7	5.2	17.1	-11.1	6.7	6.2	6.7	-6.4	6.2	1.5	-5.1	-0.5	13.7	-11.5	-2.2	0.1	13.1	-6.5	-1.9			1H	2	37.1	3.4	10.3	17.2	5.9	5.8	11.5	4.6	15.7	5.2	17.1	11.1	6.7	6.2	6.7
	CH2-	13C	7.8	107	-41.4	-51	-55.8	0.4	2.5	3.8	4.2	20	0.2	29.1	51.2	8.8	11.5	9.4	0.4	3	11.4	-14.4	8.6	31	51.7	-32.7	17.8	-5.8	-0.5	11.5		CH2-	13C	7.8	107	41.4	51	55.8	0.4	2.5	3.8	4.2	20	0.2	29.1	51.2	8.8	11.5	9.4
		1H	-2	-30.5	-0.1	16.7	25.2	-2.5	12.2	19.3	1.5	8.6	3.6	9.8	-3.6	2.3	2.1	2.5	-3.2	1.4	-1.7	-5.3	-0.9	7.4	-4.4	-3.4	-3.4	8.6	-3.9	0.5			1H	2	30.5	0.1	16.7	25.2	2.5	12.2	19.3	1.5	8.6	3.6	9.8	3.6	2.3	2.1	2.5
	C2H	13C	-8.4	-200.7	174	215	235.5	77.1	88.9	92.9	-12.1	-5.4	-12.8	-13.2	-29.5	-6.5	-10.8	-6.2	-2.8	11.5	-3.9	56.8	-14.3	-14.5	-31.4	5.8	-4.8	9.7	8.2	72.1		C2H	13C	8.4	200.7	174	215	235.5	77.1	88.9	92.9	12.1	5.4	12.8	13.2	29.5	6.5	10.8	6.2
		1H	5.3	108.2	-77.8	-102.3	-114.5	-29.8	-37.6	-40.3	13.2	10.4	12.1	20.5	29.1	0.1	-3.2	-0.7	0.1	-2.7	8.4	-25.2	15	21	30.1	10.7	10.9	4.8	18.5	-25.8			1H	5.3	108.2	77.8	102.3	114.5	29.8	37.6	40.3	13.2	10.4	12.1	20.5	29.1	0.1	3.2	0.7
	HCO	13C	9.9	67.7	-37.2	-27.7	-22.9	-7.5	5	11	-6.1	10.2	-6.4	-4.1	15.1	-6.8	-7.3	-7	-3.9	-4.8	4.8	-4.6	3	-0.3	18.7	-18.7	2.9	-6.3	22.7	2.8		HCO	13C	9.9	67.7	37.2	27.7	22.9	7.5	5	11	6.1	10.2	6.4	4.1	15.1	6.8	7.3	7
		1H	-1.9	11.5	20.4	18.1	16.9	8.2	3.3	1	0.1	22.2	-3.3	32.7	20.6	-3.5	-4.9	-3.8	-9.3	-2.2	0.2	16.8	-0.5	32.3	20.4	-0.2	-7.3	-14.7	43	5			1H	1.9	11.5	20.4	18.1	16.9	8.2	3.3	1	0.1	22.2	3.3	32.7	20.6	3.5	4.9	3.8
		17O	0.2	-20.1	-18.3	-18.4	-18.4	1.7	1.2	0.9	21.9	15.7	19	13.4	11	-2.5	-3.7	-2.5	-1	-4.1	-2.9	-20.8	9.2	10.2	7.4	16.1	3.4	11.3	-1.5	1.7			17O	0.2	20.1	18.3	18.4	18.4	1.7	1.2	0.9	21.9	15.7	19	13.4	11	2.5	3.7	2.5
	HCS	13C	18.2	210.1	-156.4	-179.3	-190.8	-89	-81.7	-77.1	-3	8.9	-2.3	13.6	33.4	7.7	7.7	7.3	7.6	11.5	19.9	-29.6	16.2	20.2	40.5	-5.3	19.5	-2.1	21.4	-66.1		HCS	13C	18.2	210.1	156.4	179.3	190.8	89	81.7	77.1	3	8.9	2.3	13.6	33.4	7.7	7.7	7.3
		1H	-7.5	-86.4	104.3	121.8	130.5	52	48.8	46.5	-0.1	10.4	-0.1	16.1	3	-5.9	-6.7	-5.9	-11.5	-4.8	-5.4	44	-4.3	13.4	0.7	-9.3	-8.5	-7.3	9.1	41.7			1H	7.5	86.4	104.3	121.8	130.5	52	48.8	46.5	0.1	10.4	0.1	16.1	3	5.9	6.7	5.9
		33S	-4	-44.7	55.1	58	59.4	26.9	27.2	27.2	-17.5	-12.9	-17.9	-8	-2.2	-1.6	-0.8	-1.4	-2.3	-1.2	-4.2	18.3	-14.5	-8	-2.4	-21.5	-8.9	-16.3	-7.8	19.8			33S	4	44.7	55.1	58	59.4	26.9	27.2	27.2	17.5	12.9	17.9	8	2.2	1.6	0.8	1.4
	HOO	1H	1.7	14.3	-17.8	-17.7	-17.7	-13.4	-7.5	-4.8	3.6	2.6	4	8.1	0.2	3.4	3.5	3.6	0.1	2.5	1	-4.7	4.3	7.4	0.9	6.8	4.7	5.4	3	-3.3		HOO	1H	1.7	14.3	17.8	17.7	17.7	13.4	7.5	4.8	3.6	2.6	4	8.1	0.2	3.4	3.5	3.6
		17O1	-2.6	-59.6	-17.6	-23.7	-26.7	2.7	-7.9	-12.4	40.5	27.1	34	23.2	-1.2	-7.8	-8.7	-7.5	-5.7	-4.9	-8.9	-22.5	14.2	16.1	-7.6	40.2	11.1	22.5	-18.5	-6.1			17O1	2.6	59.6	17.6	23.7	26.7	2.7	7.9	12.4	40.5	27.1	34	23.2	1.2	7.8	8.7	7.5
		17O2	-0.5	-9	-6.8	-7.8	-8.3	0.4	-8.3	-11.3	19.6	14.4	17.1	9.6	4.9	-6.1	-6.7	-6	-2.7	-3.6	-3	-6.6	6.1	6.2	1.5	14.8	0.4	12.8	1.5	-5.3			17O2	0.5	9	6.8	7.8	8.3	0.4	8.3	11.3	19.6	14.4	17.1	9.6	4.9	6.1	6.7	6
	H2O+	17O	-1.9	-68.3	6.2	9.2	10.7	0.9	2.8	3.7	41.4	26	33.1	11	3.2	-20.9	-23.1	-21	-10.3	-14	-10.5	-7.8	14.2	5.1	-2.2	45	11.2	24.2	-12	0.8		H2O+	17O	1.9	68.3	6.2	9.2	10.7	0.9	2.8	3.7	41.4	26	33.1	11	3.2	20.9	23.1	21
		1H	-2.3	-40	3.4	9.9	13.2	-2.6	2.1	4.4	9.9	11	12.2	10	1	9.8	10	9.9	7.7	6.8	1.7	-2.1	5.1	6.9	-0.6	10.8	6.8	12.5	13.2	-1.5			1H	2.3	40	3.4	9.9	13.2	2.6	2.1	4.4	9.9	11	12.2	10	1	9.8	10	9.9
	NH2	1H	-2.3	-40.2	3.5	16.1	22.4	-2.1	7.6	12.4	7.2	11.3	10.1	12.6	0.3	7	6.8	7.1	1.7	5.3	0.9	-2.2	3.5	9.2	-1.2	5.7	3.1	11.4	1.1	0.2		NH2	1H	2.3	40.2	3.5	16.1	22.4	2.1	7.6	12.4	7.2	11.3	10.1	12.6	0.3	7	6.8	7.1
		14N	1	29.6	-2.4	-4.6	-5.7	0.4	-1	-1.7	-8.7	-1.8	-6.7	2.8	7.1	7.3	8.2	7.4	3.4	5.4	4.9	4.6	-1	4.5	8.5	-16.1	1.4	-6.4	2.8	1.9			14N	1	29.6	2.4	4.6	5.7	0.4	1	1.7	8.7	1.8	6.7	2.8	7.1	7.3	8.2	7.4
	CH3	13C	4	93.5	-12.2	-26.8	-34.1	-2.4	-12.4	-17.3	-8.6	1.9	-6.1	23.8	26.2	7.5	8.1	7.3	0.5	6.9	12.9	18.1	8.2	28.1	29.5	-20.4	14.4	-11.2	14.8	6.1		CH3	13C	4	93.5	12.2	26.8	34.1	2.4	12.4	17.3	8.6	1.9	6.1	23.8	26.2	7.5	8.1	7.3
		1H	-2.9	-52	0.3	15.4	23	-4.6	8	14.2	3.8	11.4	6.5	5	-5.9	3.7	3.4	3.8	-1.7	1.4	-2.4	-9.2	-1.7	1.5	-7.7	-2.6	-4.7	12	-5.7	-2.8			1H	2.9	52	0.3	15.4	23	4.6	8	14.2	3.8	11.4	6.5	5	5.9	3.7	3.4	3.8
	F2CH	13C	10.2	114.6	6.5	4	2.8	3.9	8.2	10	-41.3	-27.8	-40.1	-10.1	18.1	3	4.4	2.1	2.9	8.2	15.5	40.6	-8.6	0.3	25.8	-36.2	-0.1	-22.7	11.4	9		F2CH	13C	10.2	114.6	6.5	4	2.8	3.9	8.2	10	41.3	27.8	40.1	10.1	18.1	3	4.4	2.1
		19F	1.3	75.7	8	13.1	15.7	-2.1	3.4	5.8	-60.5	-46.6	-53.1	-7.3	22.8	24.5	28.3	23.9	10.1	18.2	18.1	28.2	-17	1.8	31	-34.4	16.4	-42.2	16.1	5.6			19F	1.3	75.7	8	13.1	15.7	2.1	3.4	5.8	60.5	46.6	53.1	7.3	22.8	24.5	28.3	23.9
		1H	-4.6	-37.9	0.9	10.4	15.2	2.1	7.5	10.3	7.9	18.9	9.1	24.1	-3.9	5	4.9	5	-4.8	4.3	1	-6.1	-0.8	19.2	-6.5	-4.2	0.3	7.6	3.4	-0.7			1H	4.6	37.9	0.9	10.4	15.2	2.1	7.5	10.3	7.9	18.9	9.1	24.1	3.9	5	4.9	5
	H2CN	13C	-5.4	-114	83	106.9	118.9	28.5	39.7	44.6	16.1	16.4	17.5	3.8	0.6	0.8	0.8	0.9	2.4	0.2	-4.5	29.6	3.9	-1	-4.7	9.7	0.1	7.5	1.7	29.9		H2CN	13C	5.4	114	83	106.9	118.9	28.5	39.7	44.6	16.1	16.4	17.5	3.8	0.6	0.8	0.8	0.9
		1H	-3.1	29.7	-53.7	-77.8	-89.9	-3.6	-22	-30.6	20.1	31	19.3	24.2	27.2	-1	-3.3	-0.9	-1.3	-4	-2.3	-40	7.9	20.2	24.2	4.7	5.1	-5.9	35	-16.2			1H	3.1	29.7	53.7	77.8	89.9	3.6	22	30.6	20.1	31	19.3	24.2	27.2	1	3.3	0.9
		14N	2	46.4	-22.8	-26.9	-29	-9.9	-10.8	-11.2	-12.1	-4.9	-10	-3.5	3.2	6.7	7.3	6.6	5.1	6	5.9	-4.8	-3.5	-1.3	5.3	-17.6	-0.3	-5.8	6.3	-7.7			14N	2	46.4	22.8	26.9	29	9.9	10.8	11.2	12.1	4.9	10	3.5	3.2	6.7	7.3	6.6
	NH3+	14N	1.6	42.1	-5.1	-9.4	-11.6	-0.9	-3.9	-5.3	-14.2	-9.2	-11.9	-0.3	1.8	1.4	1.7	1.2	-3	1.6	3.3	5.5	-2.9	2.7	4.4	-16.5	-0.7	-10.6	-0.4	0.5		NH3+	14N	1.6	42.1	5.1	9.4	11.6	0.9	3.9	5.3	14.2	9.2	11.9	0.3	1.8	1.4	1.7	1.2
		1H	-2.7	-51.6	0.9	11.8	17.3	-5	3.8	8.1	8.6	12.4	11.3	5.3	-2.4	6.3	6.2	6.5	4.6	4.2	-0.4	-6.6	2.2	1.5	-4.5	6.4	1.2	14.1	6.6	-2.9			1H	2.7	51.6	0.9	11.8	17.3	5	3.8	8.1	8.6	12.4	11.3	5.3	2.4	6.3	6.2	6.5
	PH3+	1H	-1	-20.6	-6.1	13.5	23.3	-6.4	9.2	16.7	1.1	15.9	0.8	10.4	-9.8	9.7	9.1	9.7	1.3	8.9	5.8	0.4	-2	8.7	-9.5	-3.5	-1.5	11.5	-2.9	-1.7		PH3+	1H	1	20.6	6.1	13.5	23.3	6.4	9.2	16.7	1.1	15.9	0.8	10.4	9.8	9.7	9.1	9.7
	CH2CH	13C	-5.3	-107.5	76.2	100.4	112.5	27.5	38.4	43.2	2.6	6.6	3.6	-6.3	-11.2	-0.8	-0.3	-0.8	1.8	0.8	-4.9	26.4	-5.6	-9.9	-14.8	-0.4	-4.3	5.3	-3.5	24.5		CH2CH	13C	5.3	107.5	76.2	100.4	112.5	27.5	38.4	43.2	2.6	6.6	3.6	6.3	11.2	0.8	0.3	0.8
		13C	12.5	175	-65	-90.4	-103	-27.9	-39.2	-44.2	-15.4	-2	-13.8	8.5	36.5	6.5	7.1	6	5.9	6	18.4	8.2	9.5	16.8	43	-20	10.7	-12.1	29.2	-19.8			13C	12.5	175	65	90.4	103	27.9	39.2	44.2	15.4	2	13.8	8.5	36.5	6.5	7.1	6
		1H	-1.7	36.6	-45.3	-64	-73.3	-9	-20.4	-25.6	16.9	26	15.7	24.4	24.9	2.3	0.4	2.4	1.5	-0.6	1.4	-28.1	9.2	22	23.3	2.8	6.6	0.1	29.2	-11.2			1H	1.7	36.6	45.3	64	73.3	9	20.4	25.6	16.9	26	15.7	24.4	24.9	2.3	0.4	2.4
		1H	0	42.7	-41.4	-60.6	-70.2	-9.2	-20.5	-25.7	15.8	20.8	15	12.3	20.7	-0.9	-2.7	-0.7	0.6	-4	-0.3	-24.6	11.1	11.7	20.3	12.9	10.3	4.9	25.9	-10.2			1H	0	42.7	41.4	60.6	70.2	9.2	20.5	25.7	15.8	20.8	15	12.3	20.7	0.9	2.7	0.7
		1H	-4.8	-82.3	42.1	67.6	80.4	15.2	28.9	35.3	6.1	20.3	7.3	19	-8.5	4.2	3.5	4.1	-4.4	6.4	-0.8	15	-1.5	14.8	-10.9	-5.9	-2.4	8.8	6.3	17.6			1H	4.8	82.3	42.1	67.6	80.4	15.2	28.9	35.3	6.1	20.3	7.3	19	8.5	4.2	3.5	4.1
	H2CCN	13CCH2	8.7	124.1	-67.5	-84.7	-93.4	-23.5	-28.8	-31.1	-13.1	-6	-10.5	11.6	25.7	7.3	8.1	7.1	3.7	7.3	14.2	-6.7	8	18.1	30.5	-10.1	11	-9.7	17.5	-5.5		H2CCN	13CCH2	8.7	124.1	67.5	84.7	93.4	23.5	28.8	31.1	13.1	6	10.5	11.6	25.7	7.3	8.1	7.1
		13CCN	-13	-151.2	160.4	183.2	194.6	62.1	62.5	61.7	8.5	12.5	10.2	0.3	-6.4	-3.8	-3.7	-3.6	-3.1	-4.9	-11.4	48.1	-7	-6.6	-13.3	-3.7	-10.4	3.3	-6.1	35.7			13CCN	13	151.2	160.4	183.2	194.6	62.1	62.5	61.7	8.5	12.5	10.2	0.3	6.4	3.8	3.7	3.6
		1H	-6.3	-75.2	42.8	60.6	69.5	11.2	19.5	23.4	3.8	9.5	6.9	4.7	-8.2	1.8	2.1	2	-3.5	0.1	-4.7	8.3	-3.9	0.1	-11.2	-7.7	-5.4	8.2	-10	5.5			1H	6.3	75.2	42.8	60.6	69.5	11.2	19.5	23.4	3.8	9.5	6.9	4.7	8.2	1.8	2.1	2
		14N	2.7	37.6	-48	-51	-52.5	-19.1	-16.2	-14.6	-2.7	0.5	-1.6	0.9	5	4.7	4.5	4.5	3.7	3.4	4.5	-17.9	1.6	2	6.2	-4.4	2.7	0.3	6.1	-9.7			14N	2.7	37.6	48	51	52.5	19.1	16.2	14.6	2.7	0.5	1.6	0.9	5	4.7	4.5	4.5
	H2CCO+	13CCH2	5	84.3	-24.3	-43.2	-52.6	-6.9	-17.7	-22.7	-6.7	0	-4	16.8	31	5.3	6.2	5.1	0.7	3.4	10	6.5	7.7	20.5	32.9	-14	9.4	-10.4	15.5	3		H2CCO+	13CCH2	5	84.3	24.3	43.2	52.6	6.9	17.7	22.7	6.7	0	4	16.8	31	5.3	6.2	5.1
		13CCO	-11.1	-87.9	94.2	118	129.9	33.5	34.9	34.6	7.5	14.6	9.6	-0.7	-3.8	-0.8	-0.7	-0.8	0.9	-3.4	-6.8	25.2	-2.3	-5	-8.2	-3.7	-6.3	6.9	5.7	17.3			13CCO	11.1	87.9	94.2	118	129.9	33.5	34.9	34.6	7.5	14.6	9.6	0.7	3.8	0.8	0.7	0.8
		1H	-4.3	-54.4	10.9	31	41.1	-0.4	13.3	19.8	1.9	7.7	4.8	0.3	-8.4	3	3.3	3.2	-1.3	1.5	-2.9	-4.3	-3	-2.9	-10.2	-4.2	-5	9.5	-6.4	-0.6			1H	4.3	54.4	10.9	31	41.1	0.4	13.3	19.8	1.9	7.7	4.8	0.3	8.4	3	3.3	3.2
		17O	-5.6	-52.8	82.8	86.4	88.1	30	22.8	18.8	8.8	4.8	6.6	2.4	0.6	-7.6	-8	-7.3	-6.3	-7.6	-7.8	27.7	-0.6	0.1	-2.1	6.4	-2.6	1.5	-8.8	13.6			17O	5.6	52.8	82.8	86.4	88.1	30	22.8	18.8	8.8	4.8	6.6	2.4	0.6	7.6	8	7.3
		Signed Median	-0.112963	2.47963	-0.333333	2.09259	3.30926	0.225926	2.32037	3.37037	0.805556	6.91667	0.803704	9.35185	7.65556	2.83519	2.61667	2.85185	-0.314815	2.87593	2.73704	1.68519	0.872222	8.73889	7.38333	-4.45926	2.32593	-0.0703704	4.87778	1.53519			Absolute Median	4.13519	64.2278	37.3333	47.3519	53.1278	14.7593	17.2759	19.6	13.1944	13.6426	12.9778	12.8222	12.7556	6.50185	6.96852	6.53333
			CCSD	HF	MP2	SCS-MP2	SOS-MP2	CC2	SCS-CC2	SOS-CC2	BP86	BLYP	PBE	TPSS	r2SCAN	RPA@BP86	RPA@BLYP	RPA@PBE	RPA@TPSS	RPA@r2SCAN	RPA@PBE0	RPA@HF	PBE0	TPSSh	r2SCANh	LC-wPBE	LH14t-calPBE	LH20t	TMHF	DSD-PBEP86				CCSD	HF	MP2	SCS-MP2	SOS-MP2	CC2	SCS-CC2	SOS-CC2	BP86	BLYP	PBE	TPSS	r2SCAN	RPA@BP86	RPA@BLYP	RPA@PBE
Summary
	MSE	MAE	RMSE
CCSD	-0.112963	4.13519	5.55496
HF	2.47963	64.2278	78.6388
MP2	-0.333333	37.3333	57.175
SCS-MP2	2.09259	47.3519	69.0909
SOS-MP2	3.30926	53.1278	75.496
CC2	0.225926	14.7593	24.1635
SCS-CC2	2.32037	17.2759	25.8565
SOS-CC2	3.37037	19.6	27.2673
BP86	0.805556	13.1944	18.0276
BLYP	6.91667	13.6426	16.4581
PBE	0.803704	12.9778	17.0119
TPSS	9.35185	12.8222	16.3237
r2SCAN	7.65556	12.7556	17.5452
RPA@BP86	2.83519	6.50185	8.48322
RPA@BLYP	2.61667	6.96852	9.14696
RPA@PBE	2.85185	6.53333	8.57332
RPA@TPSS	-0.314815	6.11852	9.38796
RPA@r2SCAN	2.87593	6.13519	7.60588
RPA@PBE0	2.73704	6.64074	8.5823
RPA@HF	1.68519	16.8148	22.0423
PBE0	0.872222	7.20556	9.38589
TPSSh	8.73889	11.7796	15.3952
r2SCANh	7.38333	14.35	19.1961
LC-wPBE	-4.45926	14.5074	19.5589
LH14t-calPBE	2.32593	6.81111	8.92041
LH20t	-0.0703704	11.3296	14.5477
TMHF	4.87778	12.9	17.4254
DSD-PBEP86	1.53519	11.2463	18.4723
[truncated: 42 more columns]

## Sheet: Ssq values
<S*S> values for the different SCF calculations
Set 1
		Molecule	HF	BP86	BLYP	PBE	TPSS	r2SCAN	PBE0	TPSSh	r2SCANh	LC-wPBE	LH14t-calPBE	LH20t	TMHF	DSD-PBEP86
		BO	0.802	0.76	0.756	0.76	0.76	0.767	0.762	0.761	0.767	0.764	0.762	0.757	0.759	0.776957
		CH	0.76	0.753	0.753	0.753	0.755	0.756	0.754	0.755	0.756	0.754	0.754	0.753	0.753	0.756897
		CO+	0.973	0.764	0.76	0.763	0.767	0.779	0.773	0.77	0.783	0.775	0.774	0.766	0.765	0.839812
		Cl2-	0.772	0.752	0.752	0.752	0.753	0.755	0.754	0.753	0.756	0.758	0.754	0.753	0.754	0.763822
		OH	0.757	0.752	0.752	0.752	0.753	0.754	0.753	0.753	0.754	0.752	0.753	0.752	0.752	0.755057
		SH	0.764	0.754	0.753	0.754	0.755	0.758	0.755	0.756	0.758	0.756	0.755	0.754	0.754	0.760227
		BH2	0.754	0.752	0.751	0.752	0.752	0.753	0.752	0.752	0.753	0.752	0.752	0.751	0.752	0.752973
		CH2	2.016	2.006	2.004	2.006	2.007	2.01	2.007	2.007	2.01	2.007	2.007	2.004	2.006	2.01175
		CH2-	0.77	0.755	0.755	0.755	0.756	0.759	0.756	0.756	0.759	0.756	0.756	0.755	0.755	0.763302
		C2H	1.137	0.774	0.765	0.772	0.779	0.803	0.788	0.785	0.809	0.796	0.787	0.774	0.777	0.920198
		HCO	0.766	0.753	0.752	0.752	0.754	0.755	0.754	0.755	0.755	0.754	0.754	0.754	0.753	0.76031
		HCS	1.008	0.754	0.754	0.754	0.757	0.758	0.759	0.759	0.76	0.764	0.76	0.757	0.756	0.806757
		HOO	0.77	0.753	0.753	0.752	0.753	0.755	0.755	0.754	0.756	0.754	0.755	0.754	0.754	0.76118
		H2O+	0.758	0.753	0.752	0.752	0.753	0.754	0.753	0.753	0.754	0.753	0.753	0.753	0.752	0.755674
		NH2	0.76	0.753	0.753	0.753	0.754	0.755	0.754	0.754	0.755	0.753	0.754	0.753	0.753	0.756835
		CH3	0.762	0.754	0.753	0.754	0.755	0.757	0.755	0.755	0.757	0.755	0.755	0.753	0.754	0.758284
		F2CH	0.756	0.752	0.752	0.752	0.753	0.754	0.753	0.753	0.754	0.752	0.753	0.752	0.752	0.754825
		H2CN	0.952	0.758	0.756	0.757	0.76	0.764	0.763	0.762	0.767	0.764	0.765	0.761	0.76	0.824527
		NH3+	0.761	0.754	0.753	0.753	0.755	0.756	0.754	0.755	0.756	0.754	0.755	0.753	0.753	0.757914
		PH3+	0.758	0.754	0.752	0.754	0.754	0.757	0.754	0.754	0.757	0.755	0.754	0.752	0.753	0.756261
		CH2CH	0.951	0.759	0.756	0.758	0.763	0.767	0.765	0.766	0.77	0.77	0.767	0.76	0.761	0.830071
		H2CCN	0.943	0.76	0.758	0.759	0.764	0.773	0.773	0.769	0.779	0.782	0.771	0.767	0.769	0.83921
		H2CCO+	0.799	0.754	0.753	0.754	0.755	0.759	0.758	0.757	0.76	0.76	0.757	0.756	0.756	0.775102
