# Supplementary material for: Application of the Adiabatic Connection Random Phase Approximation to Electron–Nucleus Hyperfine Coupling Constants
Source: J Phys Chem A. 2024 Aug 20;128(34):7298–310. doi: 10.1021/acs.jpca.4c03794 (PMC11372758; doi:10.1021/acs.jpca.4c03794)
Supplement: Supplementary file 1 — jp4c03794_si_001.zip [file jp4c03794_si_001.zip › Testset-2.xlsx]

## Sheet: Set 2
All FC HFC constants are given in MHz
CCSD(T) and Experimental references taken from J. Chem. Phys. 156, 094107 (2022)
Results for test set 2
																														(calculated with ORCA)
	Radical	Nuclei	CCSD	HF	MP2	SCS-MP2	SOS-MP2	CC2	SCS-CC2	SOS-CC2	BP86	BLYP	PBE	TPSS	r2SCAN	RPA@BP86	RPA@BLYP	RPA@PBE	RPA@TPSS	RPA@r2SCAN	RPA@PBE0	RPA@HF	PBE0	TPSSh	r2SCANh	LC-wPBE	LH14t-calPBE	LH20t	TMHF	DSD-PBEP86
	Aniline+	13C1, 13C5	-25.2	-108.731	61.8291	68.3367	71.5905	15.9093	15.587	15.4545	-15.2101	-13.4383	-14.5073	-18.9134	-23.3108	-19.8459	-19.5776	-19.6786	-19.5567	-18.8785	-23.8942	4.01405	-22.6919	-22.2843	-27.328	-25.6553	-22.1617	-17.521	-24.4475	4.48725
		13C2, 13C4	12.5	90.7375	-79.0918	-84.5573	-87.29	-29.4708	-29.0962	-28.81	6.9553	8.38315	7.5323	12.2158	20.4159	10.6123	10.6029	10.5224	9.48335	8.5269	13.1601	-20.8222	13.8635	14.712	23.0299	12.7171	13.4885	8.39155	15.3403	-15.8989
		13C3	-19.4	-88.9296	72.819	81.0202	85.1208	22.5112	23.4379	23.717	-12.1356	-8.8343	-10.9031	-12.5323	-12.7645	-14.2477	-13.932	-14.2177	-15.2334	-15.4131	-17.5561	19.0107	-17.099	-15.1995	-16.4129	-23.4521	-16.2857	-14.2746	-15.5869	8.4662
		13C6	35.2	128.956	-44.427	-54.2976	-59.2329	-4.8126	-7.9108	-9.5157	22.888	25.5841	23.9086	33.1576	49.4853	31.0353	31.2699	30.9104	29.2453	29.2359	35.8588	14.0093	34.8448	37.3366	52.5321	29.9003	34.594	24.9582	40.2294	9.8308
		1H7, 1H10	4	51.5857	-46.2759	-51.5348	-54.1643	-20.5356	-20.1028	-19.8891	2.0292	1.3043	1.5549	1.67885	7.6254	2.1156	2.01865	2.0938	2.7436	0.6205	3.7218	-14.3736	5.82305	3.3275	9.61175	10.8992	4.46005	2.53475	6.1373	-12.5884
		1H8, 1H9	-15.8	-61.3481	31.6632	37.9307	41.0645	5.90255	7.8179	8.73295	-13.0504	-11.8567	-12.2134	-13.3695	-18.0396	-12.7175	-12.7035	-12.7068	-13.8626	-11.7312	-14.6462	2.7178	-16.1556	-14.9167	-19.743	-19.8396	-15.7058	-12.4754	-18.0434	0.001
		1H11	-33.8	-80.3805	-4.7476	3.3604	7.4144	-18.8715	-14.9517	-12.9269	-27.5413	-24.4489	-25.5468	-26.1141	-36.0093	-26.9379	-26.7627	-26.8445	-30.4141	-27.1217	-31.0149	-26.394	-32.0892	-28.7758	-37.9886	-37.0161	-31.0211	-24.5758	-37.0411	-23.9567
		1H13, 1H14	-28.7	-59.0142	-1.04805	4.38965	7.1085	-17.4001	-15.2881	-14.3141	-23.4921	-23.2685	-22.5662	-23.5841	-27.566	-26.4802	-26.6339	-26.4394	-28.1125	-26.7158	-28.572	-17.4296	-27.7216	-25.8658	-29.381	-25.5838	-27.4027	-24.3016	-27.9823	-23.8952
		14N12	17.2	44.9077	-8.7809	-11.847	-13.3801	5.2918	4.8214	4.6231	9.0411	10.9273	9.99	13.5159	15.6654	17.125	17.183	17.0407	16.533	17.4482	18.2044	7.9985	15.4437	15.4867	17.6676	11.2615	16.1222	12.0632	16.7329	11.9108
	4-Nitroaniline+	13C1, 13C5	-28	-118.338	51.6454	58.391	61.7639	15.02	14.0121	13.6418	-13.1095	-11.9513	-12.3456	-17.1312	-24.0473	-21.1308	-20.7452	-20.7509	-21.7145	-20.8697	-25.6019	-6.0369	-24.0903	-22.2161	-29.5271	-27.706	-23.0302	-18.5566	-27.0756	3.79725
		13C2, 13C4	16.4	103.768	-69.2213	-75.8924	-79.2281	-27.8614	-27.1953	-26.8737	8.0551	9.4183	8.5425	13.5764	22.3243	12.2528	12.4086	12.1698	11.7409	11.307	16.0444	-10.0799	16.5639	16.9292	26.0055	16.0811	16.0756	10.5815	18.3786	-14.6088
		13C3	-24.2	-106.228	68.5469	78.8646	84.0235	22.0263	22.7487	23.1027	-13.1928	-10.3343	-12.0351	-14.5966	-16.4337	-16.8461	-16.2456	-16.6258	-17.7633	-17.828	-21.3557	10.6385	-20.6799	-18.2577	-21.0927	-27.8251	-19.8846	-17.298	-19.7879	7.2502
		13C6	48.8	168.029	-43.8015	-54.8986	-60.4471	-4.2804	-5.9963	-6.9705	25.6285	27.3076	25.892	37.6362	57.8626	40.473	40.8195	40.1484	41.0113	42.7448	46.862	28.959	44.4973	45.4061	64.4385	43.9237	44.3409	31.3914	49.5721	13.4126
		1H7, 1H10	6.5	59.8384	-40.7409	-46.7831	-49.8043	-19.7955	-19.148	-18.909	3.3815	2.6575	2.8525	3.0161	9.4999	3.2348	3.062	3.17625	3.93845	2.1178	5.4019	-8.08245	7.8902	4.95865	12.001	13.85	6.18665	3.94425	8.3328	-11.7684
		1H8, 1H9	-17.9	-68.1051	24.5556	31.3781	34.7893	4.5686	6.24605	7.1198	-12.7601	-11.5921	-11.832	-13.2995	-18.8406	-13.8155	-13.6766	-13.6607	-15.2503	-13.2673	-16.0766	-3.94585	-17.5754	-15.6519	-21.3243	-22.4139	-16.8801	-13.5551	-19.7726	-1.1068
		1H12, 1H13	-29.2	-64.4972	3.06965	8.81705	11.6907	-15.5807	-13.584	-12.6067	-21.683	-21.4383	-20.6676	-22.3606	-27.0785	-26.6717	-26.7412	-26.4267	-28.4541	-27.5382	-28.9177	-15.8991	-28.0411	-25.6663	-29.7173	-26.4443	-27.6569	-24.6104	-28.2392	-22.9945
		14N11	17.6	48.835	-11.7873	-14.8762	-16.4206	4.0202	3.6842	3.5074	8.3512	10.0694	9.1527	12.7654	15.2687	16.6496	16.8447	16.5763	16.7223	17.9412	18.4247	6.9573	15.5919	15.3129	17.754	11.6179	16.2222	12.2919	16.9721	11.2321
		14N14	-7.6	-26.9395	21.2944	25.4101	27.468	4.1495	4.3737	4.3264	-4.6478	-4.2444	-4.5293	-4.3165	-4.9117	-5.8466	-5.7996	-5.8611	-6.3122	-6.1794	-6.8552	2.4402	-6.0374	-4.974	-5.7084	-6.7326	-5.8523	-5.3794	-6.7682	1.1958
		17O15, 17O16	-2.1	-10.0297	13.6921	13.3742	13.2153	3.24345	2.41315	2.03915	-1.25795	-2.5244	-1.936	-2.43415	-2.42195	-4.9698	-4.2698	-4.72275	-2.9231	-2.6708	-2.52845	3.79255	-1.87855	-2.0536	-2.48855	-0.3012	-2.31285	-1.26985	-2.9473	1.4166
	Benzyl	13C1, 13C2	22.9	125.258	-63.2686	-68.3678	-70.9174	-24.0373	-22.1553	-21.2747	13.5169	14.472	13.6845	19.5912	30.3545	19.6221	19.559	19.4434	18.9028	18.2251	23.4156	2.6509	23.2034	23.2941	34.373	24.4411	22.6744	15.7134	26.5545	-13.3351
		13C3, 13C5	-22.5	-121.411	65.3858	69.5881	71.6893	24.571	22.1169	20.9414	-14.168	-13.1296	-13.6152	-18.3015	-24.0743	-18.5756	-18.5094	-18.4184	-18.2237	-17.4097	-22.1702	-0.019	-21.8022	-21.6183	-28.2549	-24.7927	-21.0718	-16.0437	-23.5731	15.3992
		13C4	23.8	125.508	-61.6987	-66.3211	-68.6323	-23.4089	-21.1474	-20.0857	14.6504	16.3087	15.1503	21.7441	32.1889	20.8768	20.9676	20.7325	19.7515	19.3352	24.2425	3.8408	24.127	25.1519	35.886	24.1982	23.5331	16.6826	27.68	-12.4829
		13C11	-50.4	-160.791	30.1926	38.3955	42.4971	-7.1082	-5.7614	-5.0141	-31.655	-28.4251	-30.5228	-39.1576	-44.7355	-41.3831	-41.1	-41.1686	-41.3571	-43.3747	-48.3575	-33.7281	-44.2482	-44.5933	-50.7796	-47.4943	-44.5873	-35.0171	-46.9808	-15.7141
		13C12	63.6	159.375	24.8678	12.8104	6.7817	43.4137	36.8074	33.6243	43.6657	49.7378	45.7764	66.3052	79.1594	61.1323	61.4947	60.8408	56.8096	61.6075	67.969	66.7018	62.7162	72.3007	83.5596	47.9653	65.6221	47.1999	70.6611	54.3568
		1H6, 1H7	-15.9	-69.8287	27.209	32.9002	35.7458	7.8532	8.4251	8.7597	-13.3445	-12.0793	-12.3917	-13.0717	-19.9196	-13.2218	-13.2165	-13.1862	-14.6647	-12.0199	-15.1666	-4.1795	-16.9983	-14.8485	-21.9699	-21.9211	-16.1537	-12.5305	-19.3268	3.0724
		1H8, 1H10	6.1	60.7448	-40.3172	-44.8924	-47.18	-19.5155	-18.6524	-18.2704	4.2558	3.4181	3.6085	4.02655	10.4939	4.3458	4.2544	4.3108	5.1247	2.88655	6.0706	-6.7229	8.1561	5.7324	12.6585	13.7101	6.83415	4.4156	8.85	-13.7337
		1H9	-19.5	-71.3853	20.1792	25.6593	28.3993	2.6629	3.2504	3.6127	-16.5423	-14.9241	-15.2843	-15.2166	-23.132	-16.2388	-16.3167	-16.2113	-18.2887	-15.2843	-18.2797	-9.1492	-19.7856	-17.0211	-25.0358	-24.2359	-18.6905	-14.7344	-22.5315	-1.879
		1H13, 1H14	-55.1	-103.888	-44.6833	-32.3556	-26.1916	-51.7388	-42.5408	-38.0538	-47.1763	-41.9978	-44.5078	-45.4774	-57.9641	-47.8434	-47.6666	-47.6801	-52.8406	-49.7732	-53.8587	-57.6335	-54.078	-49.4913	-60.5037	-58.0194	-54.4083	-43.0524	-59.9421	-53.7221
	Phenylaminyl	13C1	-27.7	-124.578	52.9907	58.3962	61.099	16.1013	14.577	13.8584	-16.3444	-15.0618	-15.7383	-20.7906	-26.9227	-21.79	-21.5767	-21.5897	-21.5353	-21.0199	-26.2974	-8.0827	-25.0064	-24.5851	-31.611	-28.5678	-24.2396	-18.4918	-27.1996	6.341
		13C2	25.6	126.433	-54.3245	-59.8635	-62.633	-19.3364	-17.8758	-17.2476	13.6464	15.0494	14.0589	20.9162	32.0299	20.8994	20.8248	20.7186	19.8785	19.5842	25.1651	8.3012	24.6638	25.0154	36.4473	25.6279	24.0255	16.3259	28.2273	-6.8603
		13C3	-50.8	-164.68	29.5039	38.4417	42.9106	-4.3431	-2.6948	-1.7869	-29.9708	-27.4614	-28.8431	-35.3487	-45.3837	-39.2554	-39.0953	-39.0485	-40.2885	-41.0103	-47.2912	-35.3442	-43.9565	-41.5887	-52.1266	-47.6499	-43.535	-35.4242	-46.7289	-17.1806
		13C4	24.1	122.482	-54.788	-60.6709	-63.6124	-20.2265	-18.9211	-18.3711	13.1908	14.4971	13.5866	20.0594	31.4311	20.1408	20.061	19.963	19.1502	18.6862	24.218	6.9936	23.647	23.9792	35.5778	24.2394	23.0896	15.5897	27.26	-7.7263
		13C5	-27.9	-124.356	52.1839	57.5764	60.2728	15.6685	14.1294	13.4165	-16.5671	-15.3151	-15.9772	-21.2542	-27.4526	-22.0491	-21.8332	-21.8457	-21.6628	-21.1789	-26.5187	-8.5656	-25.3283	-25.0584	-32.1295	-28.7219	-24.5734	-18.6839	-27.5081	5.7732
		13C6	30.4	130.628	-48.3128	-54.5763	-57.7081	-13.4272	-12.5929	-12.2468	17.9884	19.9122	18.6639	26.4028	39.0385	25.8523	25.9278	25.7024	24.648	24.8144	30.1722	13.2727	29.0119	30.3184	42.9353	28.8319	28.4812	20.0489	33.4526	-1.4249
		1H7	7.9	62.6332	-34.8933	-40.0211	-42.5851	-16.5188	-15.929	-15.6913	4.6935	3.7619	4.0002	4.5179	11.7844	4.9322	4.7933	4.8785	5.7575	3.5542	7.1176	-3.1741	9.3157	6.5197	14.2704	15.7273	7.8001	5.012	10.0744	-9.9539
		1H8	-19.5	-71.804	19.4345	25.8181	29.01	2.2581	3.5678	4.2694	-15.4672	-13.9753	-14.3842	-15.0165	-22.4933	-15.5346	-15.464	-15.476	-17.199	-14.5431	-17.9671	-9.2905	-19.5616	-17.0194	-24.7559	-25.2353	-18.6161	-14.4155	-22.1514	-2.7361
		1H9	-19.7	-72.246	19.2995	25.8872	29.1812	2.072	3.5695	4.3583	-15.832	-14.2972	-14.7267	-15.496	-23.0561	-15.7385	-15.6737	-15.693	-17.4372	-14.6525	-18.1929	-9.4198	-19.9544	-17.5222	-25.3159	-25.6628	-18.9881	-14.7204	-22.6087	-3.0015
		1H10	8	62.4439	-34.3886	-39.553	-42.1353	-16.2274	-15.6743	-15.4529	4.9311	3.96	4.2113	4.6843	12.0572	5.077	4.947	5.0291	5.964	3.6836	7.2925	-2.8493	9.5205	6.6897	14.5212	15.904	8.0205	5.1897	10.3153	-9.6203
		1H11	-24.8	-74.3001	10.8657	17.3502	20.5926	-5.4642	-3.7798	-2.8782	-20.347	-18.1753	-18.8419	-18.6922	-27.7369	-20.4913	-20.4314	-20.4109	-22.9168	-19.9081	-23.0873	-15.4915	-23.9089	-20.738	-29.7044	-29.407	-22.7839	-17.7762	-27.4972	-9.8864
		1H13	-45.6	-94.2925	-28.089	-19.4668	-15.1557	-34.813	-31.1645	-29.3374	-35.0668	-33.5165	-33.1703	-32.4898	-44.1594	-36.9085	-36.9261	-36.7779	-40.8185	-38.122	-42.6491	-43.8146	-42.2685	-36.4444	-47.0175	-42.6612	-41.2803	-36.9879	-45.9576	-40.1839
		14N12	24.5	56.8283	16.3943	14.4097	13.4175	18.6002	18.0475	17.7689	12.1554	15.95	13.5217	18.6908	26.6786	24.4921	24.684	24.399	23.2118	23.9614	25.543	26.5055	20.765	21.2874	28.8512	12.2336	21.4114	16.791	26.0116	22.623
	1,3,2-benzodithiazolyl	13C1, 13C2	-7.1	-6.0669	-9.42855	-7.55205	-6.61375	-8.83655	-6.4869	-5.50575	-5.39845	-4.85855	-5.355	-4.28255	-7.07755	-5.87305	-5.9256	-5.8825	-6.3483	-5.6223	-6.1988	-6.9876	-5.50745	-4.4645	-7.1208	-4.4889	-4.67135	-5.46205	-7.0108	-7.0096
		13C3, 13C6	0	0.2482	0.28	-0.075	-0.2525	0.14495	-0.25625	-0.42125	0.82835	1.11665	0.9808	1.3327	2.35485	0.4929	0.4062	0.4355	-0.01085	-0.4656	0.25685	0.35615	0.7523	1.1339	2.0046	-0.0888	0.61715	-0.0514	0.74975	0.29815
		13C4, 13C5	-0.5	-0.60145	-0.2365	-0.12255	-0.0656	-0.4678	-0.3202	-0.26825	-0.5464	-0.1275	-0.39075	-0.0867	0.53905	-0.21085	-0.3244	-0.26125	-0.4708	-0.67835	-0.35845	-0.2931	-0.3061	-0.1036	0.3876	-0.47945	-0.2562	-0.43885	-0.1964	-0.246
		1H7, 1H10	-1.3	-1.40365	-1.57665	-1.1295	-0.90595	-1.80545	-1.19435	-0.94095	-2.36415	-2.1697	-2.32335	-2.15995	-2.77125	-1.25945	-1.34815	-1.3033	-1.57905	-1.0993	-1.456	-1.41185	-1.85645	-1.99505	-2.5121	-1.31265	-1.84825	-1.4646	-2.072	-1.5909
		1H8, 1H9	-1.2	-0.99365	-1.55735	-1.3362	-1.22565	-1.80555	-1.40005	-1.22175	-1.93275	-1.71915	-1.83165	-1.69415	-2.1549	-1.2895	-1.35625	-1.32145	-1.5464	-1.28595	-1.38155	-1.27445	-1.5205	-1.58575	-1.96435	-1.17195	-1.54355	-1.22915	-1.72355	-1.52675
		33S11, 33S12	9.9	13.3985	16.3965	18.7724	19.9604	9.7316	14.8206	16.9776	0.3672	2.4809	0.2509	8.527	13.4566	11.4161	11.4507	11.3906	10.4548	11.0559	10.836	14.6723	5.3182	9.6538	14.4398	1.6208	8.10865	1.8047	9.28195	11.2259
		14N13	36.3	80.2951	20.3318	21.1566	21.569	22.3249	26.3752	28.2018	16.1092	19.4328	17.363	22.5206	30.5739	31.9854	32.5421	31.9233	31.7922	33.21	34.8656	37.7181	28.1333	26.3979	34.4987	22.2331	29.8519	22.7629	33.9936	29.0306
	Diethylaminyl	13C1, 13C9	-2.4	0.7171	-4.9979	-5.85965	-6.29055	-4.07405	-4.1851	-4.23745	-2.2482	-2.1891	-2.3753	-2.1062	-2.6988	-1.35845	-1.36445	-1.36455	-1.53295	-1.22615	-1.72485	-2.8481	-1.9142	-1.945	-2.4457	-1.458	-1.26015	-2.165	-2.33355	-2.70625
		13C2, 13C8	-37.9	-61.6623	-30.1754	-23.8845	-20.7391	-36.3495	-32.3135	-30.4315	-26.9466	-26.1528	-26.096	-30.6751	-30.8022	-34.0694	-33.9021	-33.9804	-34.0864	-35.7818	-36.4286	-35.299	-31.3402	-32.5753	-32.8706	-29.1641	-33.4633	-31.2074	-34.0413	-35.4145
		1H3, 1H12	-3.6	-6.0771	-3.2178	-2.2933	-1.8311	-3.6412	-3.0418	-2.7589	-2.9873	-2.7548	-2.8703	-3.4886	-4.3677	-2.93045	-2.95625	-2.94	-2.8845	-2.8373	-3.29325	-3.3823	-3.39395	-3.66545	-4.4796	-3.14465	-3.4826	-2.92775	-3.51005	-3.7609
		1H4, 1H5, 1H13, 1H14	-1.8	-3.36928	-1.56475	-0.97785	-0.684375	-1.7364	-1.46345	-1.32615	-1.14605	-1.02778	-1.0182	-1.48445	-2.2044	-1.91122	-1.93243	-1.97323	-1.75495	-1.6237	-1.88078	-1.79177	-1.65053	-1.68395	-2.34527	-1.70247	-1.70265	-1.52937	-1.78582	-1.9806
		1H6, H7, 1H10, 1H11	98.4	97.145	97.621	91.2981	88.1366	105.755	98.741	95.4787	114.227	120.288	114.027	115.723	116.425	96.9653	95.2211	96.8482	97.233	96.8447	97.8423	92.3262	106.259	112.893	114.299	103.185	106.616	102.755	118.546	101.929
		14N15	40.3	71.5826	35.9295	32.4813	30.7572	38.0612	36.2576	35.31	22.3281	28.0612	24.4814	30.6579	42.6612	42.4243	43.413	42.5171	40.6853	41.0784	41.5687	42.5823	33.4642	33.841	44.8839	20.7108	34.5499	28.1797	42.1606	39.2512
	Cyclo-hexyl	13C1	-1.8	-4.5321	-0.9739	-0.437	-0.1685	-1.3182	-1.2853	-1.2546	0.0596	0.2201	0.238	-1.0077	-1.9119	-2.2217	-2.2619	-2.3056	-1.6685	-1.738	-2.0206	-1.7321	-0.982	-1.3375	-2.1597	-1.2529	-1.2291	-1.0444	-1.1331	-1.5588
		13C2, 13C6	21.9	25.3244	19.6313	17.6194	16.6134	21.734	20.3083	19.6471	23.206	24.3555	23.2011	22.6842	25.0078	22.0812	21.7867	22.0447	22.1988	21.9026	22.1817	20.4037	22.8313	22.6439	24.9672	21.7843	23.7064	22.5095	24.4191	22.1066
		13C3, 13C5	-33.1	-60.724	-24.0721	-18.1068	-15.1241	-30.0872	-26.5379	-24.7791	-22.8002	-19.6392	-21.7798	-28.287	-26.6705	-29.3104	-29.3213	-29.2513	-28.8551	-30.9725	-31.6722	-31.6223	-28.0714	-30.5256	-28.9966	-26.8038	-28.699	-23.9611	-29.0921	-29.9666
		13C4	119.9	212.941	98.9669	84.587	77.397	108.191	99.1998	94.7219	94.4654	102.172	96.9739	121.5	141.68	118.897	120.466	118.837	115.213	118.3	124.746	131.3	116.38	128.022	145.783	93.0694	120.658	94.8635	127.135	116.277
		1H7, 1H13	15.5	23.2295	11.9803	10.1737	9.27025	14.1722	13.6369	13.389	16.3259	17.1831	15.969	15.8508	19.2286	15.3166	15.1122	15.3148	16.016	15.111	15.6674	14.3961	16.9058	16.3242	19.5561	17.4407	16.714	15.4618	18.7717	15.6125
		1H8, 1H15	-3.1	-4.763	-2.7672	-1.5761	-0.9806	-3.27275	-2.3607	-1.9384	-2.9946	-2.3013	-2.68335	-2.8785	-3.45255	-2.78	-2.85225	-2.826	-3.0246	-2.61305	-2.9684	-2.8233	-2.98905	-3.0115	-3.51275	-2.8891	-3.0293	-2.43815	-3.45375	-3.11445
		1H9, 1H16	-0.1	-2.3923	0.8136	1.9061	2.45235	0.3046	1.0011	1.319	0.77465	1.48775	0.9929	0.615	0.153	0.1327	-0.0489	0.09725	0.0877	0.21025	0.02275	0.1297	0.35415	0.35375	-0.0199	-0.17555	-0.12085	0.55995	0.45525	0.2776
		1H10	-0.1	0.4349	-0.4405	-0.4654	-0.4778	-0.242	-0.1418	-0.0952	-0.0961	0.1462	-0.0214	0.2227	0.0475	-0.0856	-0.1993	-0.1436	-0.2233	-0.164	-0.0893	-0.2139	0.0559	0.2287	0.0979	0.1351	0.0286	0.105	-0.0007	-0.0521
		1H11	2.2	2.5422	1.7501	1.4508	1.3011	2.3694	2.1061	1.991	3.0486	3.2074	3.0415	3.2377	3.1392	1.9095	1.7553	1.889	1.8985	1.9326	2.1041	1.7653	2.6664	3.0677	3.0373	2.3504	2.735	2.7147	2.7239	2.3058
		1H12	-63.7	-114.05	-57.006	-43.745	-37.1144	-61.4299	-51.6362	-46.7478	-54.9742	-48.0773	-51.8676	-49.3649	-67.9857	-56.9267	-56.9648	-56.8217	-65.1139	-58.2131	-62.3439	-68.541	-61.6601	-53.8092	-70.2703	-64.7016	-62.2714	-48.7988	-72.3076	-62.1721
		1H14, 1H17	117.5	123.358	115.312	111.133	109.044	120.57	117.024	115.273	127.03	134.749	126.359	134.229	133.449	117.102	115.915	117.164	116.418	116.582	117.396	113.915	123.627	133.022	132.737	121.628	123.018	122.024	139.552	120.406
	1-adamantyl	13C1, 13C7, 13C21	-23.1	-45.8071	-13.3744	-7.82357	-5.04813	-18.8616	-15.8088	-14.279	-16.0432	-13.9638	-15.0345	-19.3813	-19.1883	-19.1854	-18.8337	-19.1187	-19.3194	-20.517	-21.2105	-20.3207	-19.269	-20.9249	-20.8071	-17.565	-18.9882	-15.2852	-20.4553	-19.947
		13C4, 13C13, 13C24	38.8	46.3104	34.0693	32.8515	32.2425	35.7703	35.9347	35.9702	36.0375	37.8662	36.1776	38.7335	41.2772	39.6705	39.5018	39.5823	39.034	39.17	39.5577	37.8024	37.7848	39.2034	41.703	37.3321	38.8849	37.4195	41.343	37.5644
		13C6	223.4	321.238	207.368	194.069	187.42	207.075	201.265	198.13	185.843	191.181	188.217	208.716	242.255	213.823	216.102	213.864	213.25	213.636	222.534	239.565	215.76	218.74	248.628	197.225	213.246	188.87	234.257	219.546
		13C10, 13C15, 13C18	-4.7	-8.00553	-3.24403	-2.11283	-1.54723	-4.1859	-3.48717	-3.17397	-3.4954	-3.1955	-3.30333	-4.39207	-4.78983	-4.38563	-4.4578	-4.4174	-4.18697	-4.34027	-4.55947	-4.19913	-4.16537	-4.66627	-5.02883	-4.16863	-4.49423	-4.0154	-4.8134	-4.37147
		1H2, 1H3, 1H8, 1H9, 1H22, 1H23	17.5	23.0902	14.7662	12.741	11.7284	16.7306	15.7857	15.3431	19.0142	19.9555	18.7777	18.7801	21.2128	17.0132	16.7527	17.0052	17.3485	16.8051	17.3438	16.1127	19.0389	18.9351	21.3654	19.2022	18.5696	17.64	21.3276	17.9033
		1H5, 1H14, 1H25	10.9	7.32343	12.3896	13.4641	14.0013	12.6066	12.8022	12.904	13.519	14.5884	13.8019	16.1332	12.8436	11.4582	11.1493	11.4019	10.5178	11.7461	11.4371	10.9897	12.3231	15.3314	12.4124	9.9448	11.5987	12.1971	13.0919	11.8222
		1H11, 1H17, 1H20	6.7	5.8529	6.5435	5.5067	4.98833	8.45863	6.99227	6.35517	10.0516	10.6972	10.0826	9.87613	9.98093	6.52863	6.2058	6.51627	6.59097	6.51073	6.71473	5.50563	8.27193	9.18133	9.42763	6.6908	8.5045	8.21977	8.55377	7.4164
		1H12, 1H16, 1H19	1.9	2.51077	1.49533	1.0521	0.8305	2.08067	1.70593	1.54563	2.56707	2.64657	2.5733	2.71807	2.7176	1.7371	1.62127	1.7083	1.7161	1.727	1.8598	1.5375	2.34457	2.62103	2.65607	2.07117	2.3587	2.16897	2.4371	2.03043
Results rounded to the first digit after the decimal
	Radical	Nuclei	CCSD	HF	MP2	SCS-MP2	SOS-MP2	CC2	SCS-CC2	SOS-CC2	BP86	BLYP	PBE	TPSS	r2SCAN	RPA@BP86	RPA@BLYP	RPA@PBE	RPA@TPSS	RPA@r2SCAN	RPA@PBE0	RPA@HF	PBE0	TPSSh	r2SCANh	LC-wPBE	LH14t-calPBE	LH20t	TMHF	DSD-PBEP86
	Aniline+	13C1, 13C5	-25.2	-108.7	61.8	68.3	71.6	15.9	15.6	15.5	-15.2	-13.4	-14.5	-18.9	-23.3	-19.8	-19.6	-19.7	-19.6	-18.9	-23.9	4	-22.7	-22.3	-27.3	-25.7	-22.2	-17.5	-24.4	4.5
		13C2, 13C4	12.5	90.7	-79.1	-84.6	-87.3	-29.5	-29.1	-28.8	7	8.4	7.5	12.2	20.4	10.6	10.6	10.5	9.5	8.5	13.2	-20.8	13.9	14.7	23	12.7	13.5	8.4	15.3	-15.9
		13C3	-19.4	-88.9	72.8	81	85.1	22.5	23.4	23.7	-12.1	-8.8	-10.9	-12.5	-12.8	-14.2	-13.9	-14.2	-15.2	-15.4	-17.6	19	-17.1	-15.2	-16.4	-23.5	-16.3	-14.3	-15.6	8.5
		13C6	35.2	129	-44.4	-54.3	-59.2	-4.8	-7.9	-9.5	22.9	25.6	23.9	33.2	49.5	31	31.3	30.9	29.2	29.2	35.9	14	34.8	37.3	52.5	29.9	34.6	25	40.2	9.8
		1H7, 1H10	4	51.6	-46.3	-51.5	-54.2	-20.5	-20.1	-19.9	2	1.3	1.6	1.7	7.6	2.1	2	2.1	2.7	0.6	3.7	-14.4	5.8	3.3	9.6	10.9	4.5	2.5	6.1	-12.6
		1H8, 1H9	-15.8	-61.3	31.7	37.9	41.1	5.9	7.8	8.7	-13.1	-11.9	-12.2	-13.4	-18	-12.7	-12.7	-12.7	-13.9	-11.7	-14.6	2.7	-16.2	-14.9	-19.7	-19.8	-15.7	-12.5	-18	0
		1H11	-33.8	-80.4	-4.7	3.4	7.4	-18.9	-15	-12.9	-27.5	-24.4	-25.5	-26.1	-36	-26.9	-26.8	-26.8	-30.4	-27.1	-31	-26.4	-32.1	-28.8	-38	-37	-31	-24.6	-37	-24
		1H13, 1H14	-28.7	-59	-1	4.4	7.1	-17.4	-15.3	-14.3	-23.5	-23.3	-22.6	-23.6	-27.6	-26.5	-26.6	-26.4	-28.1	-26.7	-28.6	-17.4	-27.7	-25.9	-29.4	-25.6	-27.4	-24.3	-28	-23.9
		14N12	17.2	44.9	-8.8	-11.8	-13.4	5.3	4.8	4.6	9	10.9	10	13.5	15.7	17.1	17.2	17	16.5	17.4	18.2	8	15.4	15.5	17.7	11.3	16.1	12.1	16.7	11.9
	4-Nitroaniline+	13C1, 13C5	-28	-118.3	51.6	58.4	61.8	15	14	13.6	-13.1	-12	-12.3	-17.1	-24	-21.1	-20.7	-20.8	-21.7	-20.9	-25.6	-6	-24.1	-22.2	-29.5	-27.7	-23	-18.6	-27.1	3.8
		13C2, 13C4	16.4	103.8	-69.2	-75.9	-79.2	-27.9	-27.2	-26.9	8.1	9.4	8.5	13.6	22.3	12.3	12.4	12.2	11.7	11.3	16	-10.1	16.6	16.9	26	16.1	16.1	10.6	18.4	-14.6
		13C3	-24.2	-106.2	68.5	78.9	84	22	22.7	23.1	-13.2	-10.3	-12	-14.6	-16.4	-16.8	-16.2	-16.6	-17.8	-17.8	-21.4	10.6	-20.7	-18.3	-21.1	-27.8	-19.9	-17.3	-19.8	7.3
		13C6	48.8	168	-43.8	-54.9	-60.4	-4.3	-6	-7	25.6	27.3	25.9	37.6	57.9	40.5	40.8	40.1	41	42.7	46.9	29	44.5	45.4	64.4	43.9	44.3	31.4	49.6	13.4
		1H7, 1H10	6.5	59.8	-40.7	-46.8	-49.8	-19.8	-19.1	-18.9	3.4	2.7	2.9	3	9.5	3.2	3.1	3.2	3.9	2.1	5.4	-8.1	7.9	5	12	13.9	6.2	3.9	8.3	-11.8
		1H8, 1H9	-17.9	-68.1	24.6	31.4	34.8	4.6	6.2	7.1	-12.8	-11.6	-11.8	-13.3	-18.8	-13.8	-13.7	-13.7	-15.3	-13.3	-16.1	-3.9	-17.6	-15.7	-21.3	-22.4	-16.9	-13.6	-19.8	-1.1
		1H12, 1H13	-29.2	-64.5	3.1	8.8	11.7	-15.6	-13.6	-12.6	-21.7	-21.4	-20.7	-22.4	-27.1	-26.7	-26.7	-26.4	-28.5	-27.5	-28.9	-15.9	-28	-25.7	-29.7	-26.4	-27.7	-24.6	-28.2	-23
		14N11	17.6	48.8	-11.8	-14.9	-16.4	4	3.7	3.5	8.4	10.1	9.2	12.8	15.3	16.6	16.8	16.6	16.7	17.9	18.4	7	15.6	15.3	17.8	11.6	16.2	12.3	17	11.2
		14N14	-7.6	-26.9	21.3	25.4	27.5	4.1	4.4	4.3	-4.6	-4.2	-4.5	-4.3	-4.9	-5.8	-5.8	-5.9	-6.3	-6.2	-6.9	2.4	-6	-5	-5.7	-6.7	-5.9	-5.4	-6.8	1.2
		17O15, 17O16	-2.1	-10	13.7	13.4	13.2	3.2	2.4	2	-1.3	-2.5	-1.9	-2.4	-2.4	-5	-4.3	-4.7	-2.9	-2.7	-2.5	3.8	-1.9	-2.1	-2.5	-0.3	-2.3	-1.3	-2.9	1.4
	Benzyl	13C1, 13C2	22.9	125.3	-63.3	-68.4	-70.9	-24	-22.2	-21.3	13.5	14.5	13.7	19.6	30.4	19.6	19.6	19.4	18.9	18.2	23.4	2.7	23.2	23.3	34.4	24.4	22.7	15.7	26.6	-13.3
		13C3, 13C5	-22.5	-121.4	65.4	69.6	71.7	24.6	22.1	20.9	-14.2	-13.1	-13.6	-18.3	-24.1	-18.6	-18.5	-18.4	-18.2	-17.4	-22.2	0	-21.8	-21.6	-28.3	-24.8	-21.1	-16	-23.6	15.4
		13C4	23.8	125.5	-61.7	-66.3	-68.6	-23.4	-21.1	-20.1	14.7	16.3	15.2	21.7	32.2	20.9	21	20.7	19.8	19.3	24.2	3.8	24.1	25.2	35.9	24.2	23.5	16.7	27.7	-12.5
		13C11	-50.4	-160.8	30.2	38.4	42.5	-7.1	-5.8	-5	-31.7	-28.4	-30.5	-39.2	-44.7	-41.4	-41.1	-41.2	-41.4	-43.4	-48.4	-33.7	-44.2	-44.6	-50.8	-47.5	-44.6	-35	-47	-15.7
		13C12	63.6	159.4	24.9	12.8	6.8	43.4	36.8	33.6	43.7	49.7	45.8	66.3	79.2	61.1	61.5	60.8	56.8	61.6	68	66.7	62.7	72.3	83.6	48	65.6	47.2	70.7	54.4
		1H6, 1H7	-15.9	-69.8	27.2	32.9	35.7	7.9	8.4	8.8	-13.3	-12.1	-12.4	-13.1	-19.9	-13.2	-13.2	-13.2	-14.7	-12	-15.2	-4.2	-17	-14.8	-22	-21.9	-16.2	-12.5	-19.3	3.1
		1H8, 1H10	6.1	60.7	-40.3	-44.9	-47.2	-19.5	-18.7	-18.3	4.3	3.4	3.6	4	10.5	4.3	4.3	4.3	5.1	2.9	6.1	-6.7	8.2	5.7	12.7	13.7	6.8	4.4	8.9	-13.7
		1H9	-19.5	-71.4	20.2	25.7	28.4	2.7	3.3	3.6	-16.5	-14.9	-15.3	-15.2	-23.1	-16.2	-16.3	-16.2	-18.3	-15.3	-18.3	-9.1	-19.8	-17	-25	-24.2	-18.7	-14.7	-22.5	-1.9
		1H13, 1H14	-55.1	-103.9	-44.7	-32.4	-26.2	-51.7	-42.5	-38.1	-47.2	-42	-44.5	-45.5	-58	-47.8	-47.7	-47.7	-52.8	-49.8	-53.9	-57.6	-54.1	-49.5	-60.5	-58	-54.4	-43.1	-59.9	-53.7
	Phenylaminyl	13C1	-27.7	-124.6	53	58.4	61.1	16.1	14.6	13.9	-16.3	-15.1	-15.7	-20.8	-26.9	-21.8	-21.6	-21.6	-21.5	-21	-26.3	-8.1	-25	-24.6	-31.6	-28.6	-24.2	-18.5	-27.2	6.3
		13C2	25.6	126.4	-54.3	-59.9	-62.6	-19.3	-17.9	-17.2	13.6	15	14.1	20.9	32	20.9	20.8	20.7	19.9	19.6	25.2	8.3	24.7	25	36.4	25.6	24	16.3	28.2	-6.9
		13C3	-50.8	-164.7	29.5	38.4	42.9	-4.3	-2.7	-1.8	-30	-27.5	-28.8	-35.3	-45.4	-39.3	-39.1	-39	-40.3	-41	-47.3	-35.3	-44	-41.6	-52.1	-47.6	-43.5	-35.4	-46.7	-17.2
		13C4	24.1	122.5	-54.8	-60.7	-63.6	-20.2	-18.9	-18.4	13.2	14.5	13.6	20.1	31.4	20.1	20.1	20	19.2	18.7	24.2	7	23.6	24	35.6	24.2	23.1	15.6	27.3	-7.7
		13C5	-27.9	-124.4	52.2	57.6	60.3	15.7	14.1	13.4	-16.6	-15.3	-16	-21.3	-27.5	-22	-21.8	-21.8	-21.7	-21.2	-26.5	-8.6	-25.3	-25.1	-32.1	-28.7	-24.6	-18.7	-27.5	5.8
		13C6	30.4	130.6	-48.3	-54.6	-57.7	-13.4	-12.6	-12.2	18	19.9	18.7	26.4	39	25.9	25.9	25.7	24.6	24.8	30.2	13.3	29	30.3	42.9	28.8	28.5	20	33.5	-1.4
		1H7	7.9	62.6	-34.9	-40	-42.6	-16.5	-15.9	-15.7	4.7	3.8	4	4.5	11.8	4.9	4.8	4.9	5.8	3.6	7.1	-3.2	9.3	6.5	14.3	15.7	7.8	5	10.1	-10
		1H8	-19.5	-71.8	19.4	25.8	29	2.3	3.6	4.3	-15.5	-14	-14.4	-15	-22.5	-15.5	-15.5	-15.5	-17.2	-14.5	-18	-9.3	-19.6	-17	-24.8	-25.2	-18.6	-14.4	-22.2	-2.7
		1H9	-19.7	-72.2	19.3	25.9	29.2	2.1	3.6	4.4	-15.8	-14.3	-14.7	-15.5	-23.1	-15.7	-15.7	-15.7	-17.4	-14.7	-18.2	-9.4	-20	-17.5	-25.3	-25.7	-19	-14.7	-22.6	-3
		1H10	8	62.4	-34.4	-39.6	-42.1	-16.2	-15.7	-15.5	4.9	4	4.2	4.7	12.1	5.1	4.9	5	6	3.7	7.3	-2.8	9.5	6.7	14.5	15.9	8	5.2	10.3	-9.6
		1H11	-24.8	-74.3	10.9	17.4	20.6	-5.5	-3.8	-2.9	-20.3	-18.2	-18.8	-18.7	-27.7	-20.5	-20.4	-20.4	-22.9	-19.9	-23.1	-15.5	-23.9	-20.7	-29.7	-29.4	-22.8	-17.8	-27.5	-9.9
		1H13	-45.6	-94.3	-28.1	-19.5	-15.2	-34.8	-31.2	-29.3	-35.1	-33.5	-33.2	-32.5	-44.2	-36.9	-36.9	-36.8	-40.8	-38.1	-42.6	-43.8	-42.3	-36.4	-47	-42.7	-41.3	-37	-46	-40.2
		14N12	24.5	56.8	16.4	14.4	13.4	18.6	18	17.8	12.2	16	13.5	18.7	26.7	24.5	24.7	24.4	23.2	24	25.5	26.5	20.8	21.3	28.9	12.2	21.4	16.8	26	22.6
	1,3,2-benzodithiazolyl	13C1, 13C2	-7.1	-6.1	-9.4	-7.6	-6.6	-8.8	-6.5	-5.5	-5.4	-4.9	-5.4	-4.3	-7.1	-5.9	-5.9	-5.9	-6.3	-5.6	-6.2	-7	-5.5	-4.5	-7.1	-4.5	-4.7	-5.5	-7	-7
		13C3, 13C6	0	0.2	0.3	-0.1	-0.3	0.1	-0.3	-0.4	0.8	1.1	1	1.3	2.4	0.5	0.4	0.4	0	-0.5	0.3	0.4	0.8	1.1	2	-0.1	0.6	-0.1	0.7	0.3
		13C4, 13C5	-0.5	-0.6	-0.2	-0.1	-0.1	-0.5	-0.3	-0.3	-0.5	-0.1	-0.4	-0.1	0.5	-0.2	-0.3	-0.3	-0.5	-0.7	-0.4	-0.3	-0.3	-0.1	0.4	-0.5	-0.3	-0.4	-0.2	-0.2
		1H7, 1H10	-1.3	-1.4	-1.6	-1.1	-0.9	-1.8	-1.2	-0.9	-2.4	-2.2	-2.3	-2.2	-2.8	-1.3	-1.3	-1.3	-1.6	-1.1	-1.5	-1.4	-1.9	-2	-2.5	-1.3	-1.8	-1.5	-2.1	-1.6
		1H8, 1H9	-1.2	-1	-1.6	-1.3	-1.2	-1.8	-1.4	-1.2	-1.9	-1.7	-1.8	-1.7	-2.2	-1.3	-1.4	-1.3	-1.5	-1.3	-1.4	-1.3	-1.5	-1.6	-2	-1.2	-1.5	-1.2	-1.7	-1.5
		33S11, 33S12	9.9	13.4	16.4	18.8	20	9.7	14.8	17	0.4	2.5	0.3	8.5	13.5	11.4	11.5	11.4	10.5	11.1	10.8	14.7	5.3	9.7	14.4	1.6	8.1	1.8	9.3	11.2
		14N13	36.3	80.3	20.3	21.2	21.6	22.3	26.4	28.2	16.1	19.4	17.4	22.5	30.6	32	32.5	31.9	31.8	33.2	34.9	37.7	28.1	26.4	34.5	22.2	29.9	22.8	34	29
	Diethylaminyl	13C1, 13C9	-2.4	0.7	-5	-5.9	-6.3	-4.1	-4.2	-4.2	-2.2	-2.2	-2.4	-2.1	-2.7	-1.4	-1.4	-1.4	-1.5	-1.2	-1.7	-2.8	-1.9	-1.9	-2.4	-1.5	-1.3	-2.2	-2.3	-2.7
		13C2, 13C8	-37.9	-61.7	-30.2	-23.9	-20.7	-36.3	-32.3	-30.4	-26.9	-26.2	-26.1	-30.7	-30.8	-34.1	-33.9	-34	-34.1	-35.8	-36.4	-35.3	-31.3	-32.6	-32.9	-29.2	-33.5	-31.2	-34	-35.4
		1H3, 1H12	-3.6	-6.1	-3.2	-2.3	-1.8	-3.6	-3	-2.8	-3	-2.8	-2.9	-3.5	-4.4	-2.9	-3	-2.9	-2.9	-2.8	-3.3	-3.4	-3.4	-3.7	-4.5	-3.1	-3.5	-2.9	-3.5	-3.8
		1H4, 1H5, 1H13, 1H14	-1.8	-3.4	-1.6	-1	-0.7	-1.7	-1.5	-1.3	-1.1	-1	-1	-1.5	-2.2	-1.9	-1.9	-2	-1.8	-1.6	-1.9	-1.8	-1.7	-1.7	-2.3	-1.7	-1.7	-1.5	-1.8	-2
		1H6, H7, 1H10, 1H11	98.4	97.1	97.6	91.3	88.1	105.8	98.7	95.5	114.2	120.3	114	115.7	116.4	97	95.2	96.8	97.2	96.8	97.8	92.3	106.3	112.9	114.3	103.2	106.6	102.8	118.5	101.9
		14N15	40.3	71.6	35.9	32.5	30.8	38.1	36.3	35.3	22.3	28.1	24.5	30.7	42.7	42.4	43.4	42.5	40.7	41.1	41.6	42.6	33.5	33.8	44.9	20.7	34.5	28.2	42.2	39.3
	Cyclo-hexyl	13C1	-1.8	-4.5	-1	-0.4	-0.2	-1.3	-1.3	-1.3	0.1	0.2	0.2	-1	-1.9	-2.2	-2.3	-2.3	-1.7	-1.7	-2	-1.7	-1	-1.3	-2.2	-1.3	-1.2	-1	-1.1	-1.6
		13C2, 13C6	21.9	25.3	19.6	17.6	16.6	21.7	20.3	19.6	23.2	24.4	23.2	22.7	25	22.1	21.8	22	22.2	21.9	22.2	20.4	22.8	22.6	25	21.8	23.7	22.5	24.4	22.1
		13C3, 13C5	-33.1	-60.7	-24.1	-18.1	-15.1	-30.1	-26.5	-24.8	-22.8	-19.6	-21.8	-28.3	-26.7	-29.3	-29.3	-29.3	-28.9	-31	-31.7	-31.6	-28.1	-30.5	-29	-26.8	-28.7	-24	-29.1	-30
		13C4	119.9	212.9	99	84.6	77.4	108.2	99.2	94.7	94.5	102.2	97	121.5	141.7	118.9	120.5	118.8	115.2	118.3	124.7	131.3	116.4	128	145.8	93.1	120.7	94.9	127.1	116.3
		1H7, 1H13	15.5	23.2	12	10.2	9.3	14.2	13.6	13.4	16.3	17.2	16	15.9	19.2	15.3	15.1	15.3	16	15.1	15.7	14.4	16.9	16.3	19.6	17.4	16.7	15.5	18.8	15.6
		1H8, 1H15	-3.1	-4.8	-2.8	-1.6	-1	-3.3	-2.4	-1.9	-3	-2.3	-2.7	-2.9	-3.5	-2.8	-2.9	-2.8	-3	-2.6	-3	-2.8	-3	-3	-3.5	-2.9	-3	-2.4	-3.5	-3.1
		1H9, 1H16	-0.1	-2.4	0.8	1.9	2.5	0.3	1	1.3	0.8	1.5	1	0.6	0.2	0.1	0	0.1	0.1	0.2	0	0.1	0.4	0.4	0	-0.2	-0.1	0.6	0.5	0.3
		1H10	-0.1	0.4	-0.4	-0.5	-0.5	-0.2	-0.1	-0.1	-0.1	0.1	0	0.2	0	-0.1	-0.2	-0.1	-0.2	-0.2	-0.1	-0.2	0.1	0.2	0.1	0.1	0	0.1	0	-0.1
		1H11	2.2	2.5	1.8	1.5	1.3	2.4	2.1	2	3	3.2	3	3.2	3.1	1.9	1.8	1.9	1.9	1.9	2.1	1.8	2.7	3.1	3	2.4	2.7	2.7	2.7	2.3
		1H12	-63.7	-114.1	-57	-43.7	-37.1	-61.4	-51.6	-46.7	-55	-48.1	-51.9	-49.4	-68	-56.9	-57	-56.8	-65.1	-58.2	-62.3	-68.5	-61.7	-53.8	-70.3	-64.7	-62.3	-48.8	-72.3	-62.2
		1H14, 1H17	117.5	123.4	115.3	111.1	109	120.6	117	115.3	127	134.7	126.4	134.2	133.4	117.1	115.9	117.2	116.4	116.6	117.4	113.9	123.6	133	132.7	121.6	123	122	139.6	120.4
	1-adamantyl	13C1, 13C7, 13C21	-23.1	-45.8	-13.4	-7.8	-5	-18.9	-15.8	-14.3	-16	-14	-15	-19.4	-19.2	-19.2	-18.8	-19.1	-19.3	-20.5	-21.2	-20.3	-19.3	-20.9	-20.8	-17.6	-19	-15.3	-20.5	-19.9
		13C4, 13C13, 13C24	38.8	46.3	34.1	32.9	32.2	35.8	35.9	36	36	37.9	36.2	38.7	41.3	39.7	39.5	39.6	39	39.2	39.6	37.8	37.8	39.2	41.7	37.3	38.9	37.4	41.3	37.6
		13C6	223.4	321.2	207.4	194.1	187.4	207.1	201.3	198.1	185.8	191.2	188.2	208.7	242.3	213.8	216.1	213.9	213.3	213.6	222.5	239.6	215.8	218.7	248.6	197.2	213.2	188.9	234.3	219.5
		13C10, 13C15, 13C18	-4.7	-8	-3.2	-2.1	-1.5	-4.2	-3.5	-3.2	-3.5	-3.2	-3.3	-4.4	-4.8	-4.4	-4.5	-4.4	-4.2	-4.3	-4.6	-4.2	-4.2	-4.7	-5	-4.2	-4.5	-4	-4.8	-4.4
		1H2, 1H3, 1H8, 1H9, 1H22, 1H23	17.5	23.1	14.8	12.7	11.7	16.7	15.8	15.3	19	20	18.8	18.8	21.2	17	16.8	17	17.3	16.8	17.3	16.1	19	18.9	21.4	19.2	18.6	17.6	21.3	17.9
		1H5, 1H14, 1H25	10.9	7.3	12.4	13.5	14	12.6	12.8	12.9	13.5	14.6	13.8	16.1	12.8	11.5	11.1	11.4	10.5	11.7	11.4	11	12.3	15.3	12.4	9.9	11.6	12.2	13.1	11.8
		1H11, 1H17, 1H20	6.7	5.9	6.5	5.5	5	8.5	7	6.4	10.1	10.7	10.1	9.9	10	6.5	6.2	6.5	6.6	6.5	6.7	5.5	8.3	9.2	9.4	6.7	8.5	8.2	8.6	7.4
		1H12, 1H16, 1H19	1.9	2.5	1.5	1.1	0.8	2.1	1.7	1.5	2.6	2.6	2.6	2.7	2.7	1.7	1.6	1.7	1.7	1.7	1.9	1.5	2.3	2.6	2.7	2.1	2.4	2.2	2.4	2

## Sheet: Set 2 - Deviations CCSD
Signed differences from CCSD Reference for test set 2																															Absolute differences from CCSD Reference for test set 2
	Radical	Nuclei	HF	MP2	SCS-MP2	SOS-MP2	CC2	SCS-CC2	SOS-CC2	BP86	BLYP	PBE	TPSS	r2SCAN	RPA@BP86	RPA@BLYP	RPA@PBE	RPA@TPSS	RPA@r2SCAN	RPA@PBE0	RPA@HF	PBE0	TPSSh	r2SCANh	LC-wPBE	LH14t-calPBE	LH20t	TMHF	DSD-PBEP86		Radical	Nuclei	HF	MP2	SCS-MP2	SOS-MP2	CC2	SCS-CC2	SOS-CC2	BP86	BLYP	PBE	TPSS	r2SCAN	RPA@BP86	RPA@BLYP	RPA@PBE	RPA@TPSS	RPA@r2SCAN
	Aniline+	13C1, 13C5	-83.5	87	93.5	96.8	41.1	40.8	40.7	10	11.8	10.7	6.3	1.9	5.4	5.6	5.5	5.6	6.3	1.3	29.2	2.5	2.9	-2.1	-0.5	3	7.7	0.8	29.7		Aniline+	13C1, 13C5	83.5	87	93.5	96.8	41.1	40.8	40.7	10	11.8	10.7	6.3	1.9	5.4	5.6	5.5	5.6	6.3
		13C2, 13C4	78.2	-91.6	-97.1	-99.8	-42	-41.6	-41.3	-5.5	-4.1	-5	-0.3	7.9	-1.9	-1.9	-2	-3	-4	0.7	-33.3	1.4	2.2	10.5	0.2	1	-4.1	2.8	-28.4			13C2, 13C4	78.2	91.6	97.1	99.8	42	41.6	41.3	5.5	4.1	5	0.3	7.9	1.9	1.9	2	3	4
		13C3	-69.5	92.2	100.4	104.5	41.9	42.8	43.1	7.3	10.6	8.5	6.9	6.6	5.2	5.5	5.2	4.2	4	1.8	38.4	2.3	4.2	3	-4.1	3.1	5.1	3.8	27.9			13C3	69.5	92.2	100.4	104.5	41.9	42.8	43.1	7.3	10.6	8.5	6.9	6.6	5.2	5.5	5.2	4.2	4
		13C6	93.8	-79.6	-89.5	-94.4	-40	-43.1	-44.7	-12.3	-9.6	-11.3	-2	14.3	-4.2	-3.9	-4.3	-6	-6	0.7	-21.2	-0.4	2.1	17.3	-5.3	-0.6	-10.2	5	-25.4			13C6	93.8	79.6	89.5	94.4	40	43.1	44.7	12.3	9.6	11.3	2	14.3	4.2	3.9	4.3	6	6
		1H7, 1H10	47.6	-50.3	-55.5	-58.2	-24.5	-24.1	-23.9	-2	-2.7	-2.4	-2.3	3.6	-1.9	-2	-1.9	-1.3	-3.4	-0.3	-18.4	1.8	-0.7	5.6	6.9	0.5	-1.5	2.1	-16.6			1H7, 1H10	47.6	50.3	55.5	58.2	24.5	24.1	23.9	2	2.7	2.4	2.3	3.6	1.9	2	1.9	1.3	3.4
		1H8, 1H9	-45.5	47.5	53.7	56.9	21.7	23.6	24.5	2.7	3.9	3.6	2.4	-2.2	3.1	3.1	3.1	1.9	4.1	1.2	18.5	-0.4	0.9	-3.9	-4	0.1	3.3	-2.2	15.8			1H8, 1H9	45.5	47.5	53.7	56.9	21.7	23.6	24.5	2.7	3.9	3.6	2.4	2.2	3.1	3.1	3.1	1.9	4.1
		1H11	-46.6	29.1	37.2	41.2	14.9	18.8	20.9	6.3	9.4	8.3	7.7	-2.2	6.9	7	7	3.4	6.7	2.8	7.4	1.7	5	-4.2	-3.2	2.8	9.2	-3.2	9.8			1H11	46.6	29.1	37.2	41.2	14.9	18.8	20.9	6.3	9.4	8.3	7.7	2.2	6.9	7	7	3.4	6.7
		1H13, 1H14	-30.3	27.7	33.1	35.8	11.3	13.4	14.4	5.2	5.4	6.1	5.1	1.1	2.2	2.1	2.3	0.6	2	0.1	11.3	1	2.8	-0.7	3.1	1.3	4.4	0.7	4.8			1H13, 1H14	30.3	27.7	33.1	35.8	11.3	13.4	14.4	5.2	5.4	6.1	5.1	1.1	2.2	2.1	2.3	0.6	2
		14N12	27.7	-26	-29	-30.6	-11.9	-12.4	-12.6	-8.2	-6.3	-7.2	-3.7	-1.5	-0.1	0	-0.2	-0.7	0.2	1	-9.2	-1.8	-1.7	0.5	-5.9	-1.1	-5.1	-0.5	-5.3			14N12	27.7	26	29	30.6	11.9	12.4	12.6	8.2	6.3	7.2	3.7	1.5	0.1	0	0.2	0.7	0.2
	4-Nitroaniline+	13C1, 13C5	-90.3	79.6	86.4	89.8	43	42	41.6	14.9	16	15.7	10.9	4	6.9	7.3	7.2	6.3	7.1	2.4	22	3.9	5.8	-1.5	0.3	5	9.4	0.9	31.8		4-Nitroaniline+	13C1, 13C5	90.3	79.6	86.4	89.8	43	42	41.6	14.9	16	15.7	10.9	4	6.9	7.3	7.2	6.3	7.1
		13C2, 13C4	87.4	-85.6	-92.3	-95.6	-44.3	-43.6	-43.3	-8.3	-7	-7.9	-2.8	5.9	-4.1	-4	-4.2	-4.7	-5.1	-0.4	-26.5	0.2	0.5	9.6	-0.3	-0.3	-5.8	2	-31			13C2, 13C4	87.4	85.6	92.3	95.6	44.3	43.6	43.3	8.3	7	7.9	2.8	5.9	4.1	4	4.2	4.7	5.1
		13C3	-82	92.7	103.1	108.2	46.2	46.9	47.3	11	13.9	12.2	9.6	7.8	7.4	8	7.6	6.4	6.4	2.8	34.8	3.5	5.9	3.1	-3.6	4.3	6.9	4.4	31.5			13C3	82	92.7	103.1	108.2	46.2	46.9	47.3	11	13.9	12.2	9.6	7.8	7.4	8	7.6	6.4	6.4
		13C6	119.2	-92.6	-103.7	-109.2	-53.1	-54.8	-55.8	-23.2	-21.5	-22.9	-11.2	9.1	-8.3	-8	-8.7	-7.8	-6.1	-1.9	-19.8	-4.3	-3.4	15.6	-4.9	-4.5	-17.4	0.8	-35.4			13C6	119.2	92.6	103.7	109.2	53.1	54.8	55.8	23.2	21.5	22.9	11.2	9.1	8.3	8	8.7	7.8	6.1
		1H7, 1H10	53.3	-47.2	-53.3	-56.3	-26.3	-25.6	-25.4	-3.1	-3.8	-3.6	-3.5	3	-3.3	-3.4	-3.3	-2.6	-4.4	-1.1	-14.6	1.4	-1.5	5.5	7.4	-0.3	-2.6	1.8	-18.3			1H7, 1H10	53.3	47.2	53.3	56.3	26.3	25.6	25.4	3.1	3.8	3.6	3.5	3	3.3	3.4	3.3	2.6	4.4
		1H8, 1H9	-50.2	42.5	49.3	52.7	22.5	24.1	25	5.1	6.3	6.1	4.6	-0.9	4.1	4.2	4.2	2.6	4.6	1.8	14	0.3	2.2	-3.4	-4.5	1	4.3	-1.9	16.8			1H8, 1H9	50.2	42.5	49.3	52.7	22.5	24.1	25	5.1	6.3	6.1	4.6	0.9	4.1	4.2	4.2	2.6	4.6
		1H12, 1H13	-35.3	32.3	38	40.9	13.6	15.6	16.6	7.5	7.8	8.5	6.8	2.1	2.5	2.5	2.8	0.7	1.7	0.3	13.3	1.2	3.5	-0.5	2.8	1.5	4.6	1	6.2			1H12, 1H13	35.3	32.3	38	40.9	13.6	15.6	16.6	7.5	7.8	8.5	6.8	2.1	2.5	2.5	2.8	0.7	1.7
		14N11	31.2	-29.4	-32.5	-34	-13.6	-13.9	-14.1	-9.2	-7.5	-8.4	-4.8	-2.3	-1	-0.8	-1	-0.9	0.3	0.8	-10.6	-2	-2.3	0.2	-6	-1.4	-5.3	-0.6	-6.4			14N11	31.2	29.4	32.5	34	13.6	13.9	14.1	9.2	7.5	8.4	4.8	2.3	1	0.8	1	0.9	0.3
		14N14	-19.3	28.9	33	35.1	11.7	12	11.9	3	3.4	3.1	3.3	2.7	1.8	1.8	1.7	1.3	1.4	0.7	10	1.6	2.6	1.9	0.9	1.7	2.2	0.8	8.8			14N14	19.3	28.9	33	35.1	11.7	12	11.9	3	3.4	3.1	3.3	2.7	1.8	1.8	1.7	1.3	1.4
		17O15, 17O16	-7.9	15.8	15.5	15.3	5.3	4.5	4.1	0.8	-0.4	0.2	-0.3	-0.3	-2.9	-2.2	-2.6	-0.8	-0.6	-0.4	5.9	0.2	0	-0.4	1.8	-0.2	0.8	-0.8	3.5			17O15, 17O16	7.9	15.8	15.5	15.3	5.3	4.5	4.1	0.8	0.4	0.2	0.3	0.3	2.9	2.2	2.6	0.8	0.6
	Benzyl	13C1, 13C2	102.4	-86.2	-91.3	-93.8	-46.9	-45.1	-44.2	-9.4	-8.4	-9.2	-3.3	7.5	-3.3	-3.3	-3.5	-4	-4.7	0.5	-20.2	0.3	0.4	11.5	1.5	-0.2	-7.2	3.7	-36.2		Benzyl	13C1, 13C2	102.4	86.2	91.3	93.8	46.9	45.1	44.2	9.4	8.4	9.2	3.3	7.5	3.3	3.3	3.5	4	4.7
		13C3, 13C5	-98.9	87.9	92.1	94.2	47.1	44.6	43.4	8.3	9.4	8.9	4.2	-1.6	3.9	4	4.1	4.3	5.1	0.3	22.5	0.7	0.9	-5.8	-2.3	1.4	6.5	-1.1	37.9			13C3, 13C5	98.9	87.9	92.1	94.2	47.1	44.6	43.4	8.3	9.4	8.9	4.2	1.6	3.9	4	4.1	4.3	5.1
		13C4	101.7	-85.5	-90.1	-92.4	-47.2	-44.9	-43.9	-9.1	-7.5	-8.6	-2.1	8.4	-2.9	-2.8	-3.1	-4	-4.5	0.4	-20	0.3	1.4	12.1	0.4	-0.3	-7.1	3.9	-36.3			13C4	101.7	85.5	90.1	92.4	47.2	44.9	43.9	9.1	7.5	8.6	2.1	8.4	2.9	2.8	3.1	4	4.5
		13C11	-110.4	80.6	88.8	92.9	43.3	44.6	45.4	18.7	22	19.9	11.2	5.7	9	9.3	9.2	9	7	2	16.7	6.2	5.8	-0.4	2.9	5.8	15.4	3.4	34.7			13C11	110.4	80.6	88.8	92.9	43.3	44.6	45.4	18.7	22	19.9	11.2	5.7	9	9.3	9.2	9	7
		13C12	95.8	-38.7	-50.8	-56.8	-20.2	-26.8	-30	-19.9	-13.9	-17.8	2.7	15.6	-2.5	-2.1	-2.8	-6.8	-2	4.4	3.1	-0.9	8.7	20	-15.6	2	-16.4	7.1	-9.2			13C12	95.8	38.7	50.8	56.8	20.2	26.8	30	19.9	13.9	17.8	2.7	15.6	2.5	2.1	2.8	6.8	2
		1H6, 1H7	-53.9	43.1	48.8	51.6	23.8	24.3	24.7	2.6	3.8	3.5	2.8	-4	2.7	2.7	2.7	1.2	3.9	0.7	11.7	-1.1	1.1	-6.1	-6	-0.3	3.4	-3.4	19			1H6, 1H7	53.9	43.1	48.8	51.6	23.8	24.3	24.7	2.6	3.8	3.5	2.8	4	2.7	2.7	2.7	1.2	3.9
		1H8, 1H10	54.6	-46.4	-51	-53.3	-25.6	-24.8	-24.4	-1.8	-2.7	-2.5	-2.1	4.4	-1.8	-1.8	-1.8	-1	-3.2	0	-12.8	2.1	-0.4	6.6	7.6	0.7	-1.7	2.8	-19.8			1H8, 1H10	54.6	46.4	51	53.3	25.6	24.8	24.4	1.8	2.7	2.5	2.1	4.4	1.8	1.8	1.8	1	3.2
		1H9	-51.9	39.7	45.2	47.9	22.2	22.8	23.1	3	4.6	4.2	4.3	-3.6	3.3	3.2	3.3	1.2	4.2	1.2	10.4	-0.3	2.5	-5.5	-4.7	0.8	4.8	-3	17.6			1H9	51.9	39.7	45.2	47.9	22.2	22.8	23.1	3	4.6	4.2	4.3	3.6	3.3	3.2	3.3	1.2	4.2
		1H13, 1H14	-48.8	10.4	22.7	28.9	3.4	12.6	17	7.9	13.1	10.6	9.6	-2.9	7.3	7.4	7.4	2.3	5.3	1.2	-2.5	1	5.6	-5.4	-2.9	0.7	12	-4.8	1.4			1H13, 1H14	48.8	10.4	22.7	28.9	3.4	12.6	17	7.9	13.1	10.6	9.6	2.9	7.3	7.4	7.4	2.3	5.3
	Phenylaminyl	13C1	-96.9	80.7	86.1	88.8	43.8	42.3	41.6	11.4	12.6	12	6.9	0.8	5.9	6.1	6.1	6.2	6.7	1.4	19.6	2.7	3.1	-3.9	-0.9	3.5	9.2	0.5	34		Phenylaminyl	13C1	96.9	80.7	86.1	88.8	43.8	42.3	41.6	11.4	12.6	12	6.9	0.8	5.9	6.1	6.1	6.2	6.7
		13C2	100.8	-79.9	-85.5	-88.2	-44.9	-43.5	-42.8	-12	-10.6	-11.5	-4.7	6.4	-4.7	-4.8	-4.9	-5.7	-6	-0.4	-17.3	-0.9	-0.6	10.8	0	-1.6	-9.3	2.6	-32.5			13C2	100.8	79.9	85.5	88.2	44.9	43.5	42.8	12	10.6	11.5	4.7	6.4	4.7	4.8	4.9	5.7	6
		13C3	-113.9	80.3	89.2	93.7	46.5	48.1	49	20.8	23.3	22	15.5	5.4	11.5	11.7	11.8	10.5	9.8	3.5	15.5	6.8	9.2	-1.3	3.2	7.3	15.4	4.1	33.6			13C3	113.9	80.3	89.2	93.7	46.5	48.1	49	20.8	23.3	22	15.5	5.4	11.5	11.7	11.8	10.5	9.8
		13C4	98.4	-78.9	-84.8	-87.7	-44.3	-43	-42.5	-10.9	-9.6	-10.5	-4	7.3	-4	-4	-4.1	-4.9	-5.4	0.1	-17.1	-0.5	-0.1	11.5	0.1	-1	-8.5	3.2	-31.8			13C4	98.4	78.9	84.8	87.7	44.3	43	42.5	10.9	9.6	10.5	4	7.3	4	4	4.1	4.9	5.4
		13C5	-96.5	80.1	85.5	88.2	43.6	42	41.3	11.3	12.6	11.9	6.6	0.4	5.9	6.1	6.1	6.2	6.7	1.4	19.3	2.6	2.8	-4.2	-0.8	3.3	9.2	0.4	33.7			13C5	96.5	80.1	85.5	88.2	43.6	42	41.3	11.3	12.6	11.9	6.6	0.4	5.9	6.1	6.1	6.2	6.7
		13C6	100.2	-78.7	-85	-88.1	-43.8	-43	-42.6	-12.4	-10.5	-11.7	-4	8.6	-4.5	-4.5	-4.7	-5.8	-5.6	-0.2	-17.1	-1.4	-0.1	12.5	-1.6	-1.9	-10.4	3.1	-31.8			13C6	100.2	78.7	85	88.1	43.8	43	42.6	12.4	10.5	11.7	4	8.6	4.5	4.5	4.7	5.8	5.6
		1H7	54.7	-42.8	-47.9	-50.5	-24.4	-23.8	-23.6	-3.2	-4.1	-3.9	-3.4	3.9	-3	-3.1	-3	-2.1	-4.3	-0.8	-11.1	1.4	-1.4	6.4	7.8	-0.1	-2.9	2.2	-17.9			1H7	54.7	42.8	47.9	50.5	24.4	23.8	23.6	3.2	4.1	3.9	3.4	3.9	3	3.1	3	2.1	4.3
		1H8	-52.3	38.9	45.3	48.5	21.8	23.1	23.8	4	5.5	5.1	4.5	-3	4	4	4	2.3	5	1.5	10.2	-0.1	2.5	-5.3	-5.7	0.9	5.1	-2.7	16.8			1H8	52.3	38.9	45.3	48.5	21.8	23.1	23.8	4	5.5	5.1	4.5	3	4	4	4	2.3	5
		1H9	-52.5	39	45.6	48.9	21.8	23.3	24.1	3.9	5.4	5	4.2	-3.4	4	4	4	2.3	5	1.5	10.3	-0.3	2.2	-5.6	-6	0.7	5	-2.9	16.7			1H9	52.5	39	45.6	48.9	21.8	23.3	24.1	3.9	5.4	5	4.2	3.4	4	4	4	2.3	5
		1H10	54.4	-42.4	-47.6	-50.1	-24.2	-23.7	-23.5	-3.1	-4	-3.8	-3.3	4.1	-2.9	-3.1	-3	-2	-4.3	-0.7	-10.8	1.5	-1.3	6.5	7.9	0	-2.8	2.3	-17.6			1H10	54.4	42.4	47.6	50.1	24.2	23.7	23.5	3.1	4	3.8	3.3	4.1	2.9	3.1	3	2	4.3
		1H11	-49.5	35.7	42.2	45.4	19.3	21	21.9	4.5	6.6	6	6.1	-2.9	4.3	4.4	4.4	1.9	4.9	1.7	9.3	0.9	4.1	-4.9	-4.6	2	7	-2.7	14.9			1H11	49.5	35.7	42.2	45.4	19.3	21	21.9	4.5	6.6	6	6.1	2.9	4.3	4.4	4.4	1.9	4.9
		1H13	-48.7	17.5	26.1	30.4	10.8	14.4	16.3	10.5	12.1	12.4	13.1	1.4	8.7	8.7	8.8	4.8	7.5	3	1.8	3.3	9.2	-1.4	2.9	4.3	8.6	-0.4	5.4			1H13	48.7	17.5	26.1	30.4	10.8	14.4	16.3	10.5	12.1	12.4	13.1	1.4	8.7	8.7	8.8	4.8	7.5
		14N12	32.3	-8.1	-10.1	-11.1	-5.9	-6.5	-6.7	-12.3	-8.5	-11	-5.8	2.2	0	0.2	-0.1	-1.3	-0.5	1	2	-3.7	-3.2	4.4	-12.3	-3.1	-7.7	1.5	-1.9			14N12	32.3	8.1	10.1	11.1	5.9	6.5	6.7	12.3	8.5	11	5.8	2.2	0	0.2	0.1	1.3	0.5
	1,3,2-benzodithiazolyl	13C1, 13C2	1	-2.3	-0.5	0.5	-1.7	0.6	1.6	1.7	2.2	1.7	2.8	0	1.2	1.2	1.2	0.8	1.5	0.9	0.1	1.6	2.6	0	2.6	2.4	1.6	0.1	0.1		1,3,2-benzodithiazolyl	13C1, 13C2	1	2.3	0.5	0.5	1.7	0.6	1.6	1.7	2.2	1.7	2.8	0	1.2	1.2	1.2	0.8	1.5
		13C3, 13C6	0.2	0.3	-0.1	-0.3	0.1	-0.3	-0.4	0.8	1.1	1	1.3	2.4	0.5	0.4	0.4	0	-0.5	0.3	0.4	0.8	1.1	2	-0.1	0.6	-0.1	0.7	0.3			13C3, 13C6	0.2	0.3	0.1	0.3	0.1	0.3	0.4	0.8	1.1	1	1.3	2.4	0.5	0.4	0.4	0	0.5
		13C4, 13C5	-0.1	0.3	0.4	0.4	0	0.2	0.2	0	0.4	0.1	0.4	1	0.3	0.2	0.2	0	-0.2	0.1	0.2	0.2	0.4	0.9	0	0.2	0.1	0.3	0.3			13C4, 13C5	0.1	0.3	0.4	0.4	0	0.2	0.2	0	0.4	0.1	0.4	1	0.3	0.2	0.2	0	0.2
		1H7, 1H10	-0.1	-0.3	0.2	0.4	-0.5	0.1	0.4	-1.1	-0.9	-1	-0.9	-1.5	0	0	0	-0.3	0.2	-0.2	-0.1	-0.6	-0.7	-1.2	0	-0.5	-0.2	-0.8	-0.3			1H7, 1H10	0.1	0.3	0.2	0.4	0.5	0.1	0.4	1.1	0.9	1	0.9	1.5	0	0	0	0.3	0.2
		1H8, 1H9	0.2	-0.4	-0.1	0	-0.6	-0.2	0	-0.7	-0.5	-0.6	-0.5	-1	-0.1	-0.2	-0.1	-0.3	-0.1	-0.2	-0.1	-0.3	-0.4	-0.8	0	-0.3	0	-0.5	-0.3			1H8, 1H9	0.2	0.4	0.1	0	0.6	0.2	0	0.7	0.5	0.6	0.5	1	0.1	0.2	0.1	0.3	0.1
		33S11, 33S12	3.5	6.5	8.9	10.1	-0.2	4.9	7.1	-9.5	-7.4	-9.6	-1.4	3.6	1.5	1.6	1.5	0.6	1.2	0.9	4.8	-4.6	-0.2	4.5	-8.3	-1.8	-8.1	-0.6	1.3			33S11, 33S12	3.5	6.5	8.9	10.1	0.2	4.9	7.1	9.5	7.4	9.6	1.4	3.6	1.5	1.6	1.5	0.6	1.2
		14N13	44	-16	-15.1	-14.7	-14	-9.9	-8.1	-20.2	-16.9	-18.9	-13.8	-5.7	-4.3	-3.8	-4.4	-4.5	-3.1	-1.4	1.4	-8.2	-9.9	-1.8	-14.1	-6.4	-13.5	-2.3	-7.3			14N13	44	16	15.1	14.7	14	9.9	8.1	20.2	16.9	18.9	13.8	5.7	4.3	3.8	4.4	4.5	3.1
	Diethylaminyl	13C1, 13C9	3.1	-2.6	-3.5	-3.9	-1.7	-1.8	-1.8	0.2	0.2	0	0.3	-0.3	1	1	1	0.9	1.2	0.7	-0.4	0.5	0.5	0	0.9	1.1	0.2	0.1	-0.3		Diethylaminyl	13C1, 13C9	3.1	2.6	3.5	3.9	1.7	1.8	1.8	0.2	0.2	0	0.3	0.3	1	1	1	0.9	1.2
		13C2, 13C8	-23.8	7.7	14	17.2	1.6	5.6	7.5	11	11.7	11.8	7.2	7.1	3.8	4	3.9	3.8	2.1	1.5	2.6	6.6	5.3	5	8.7	4.4	6.7	3.9	2.5			13C2, 13C8	23.8	7.7	14	17.2	1.6	5.6	7.5	11	11.7	11.8	7.2	7.1	3.8	4	3.9	3.8	2.1
		1H3, 1H12	-2.5	0.4	1.3	1.8	0	0.6	0.8	0.6	0.8	0.7	0.1	-0.8	0.7	0.6	0.7	0.7	0.8	0.3	0.2	0.2	-0.1	-0.9	0.5	0.1	0.7	0.1	-0.2			1H3, 1H12	2.5	0.4	1.3	1.8	0	0.6	0.8	0.6	0.8	0.7	0.1	0.8	0.7	0.6	0.7	0.7	0.8
		1H4, 1H5, 1H13, 1H14	-1.6	0.2	0.8	1.1	0.1	0.3	0.5	0.7	0.8	0.8	0.3	-0.4	-0.1	-0.1	-0.2	0	0.2	-0.1	0	0.1	0.1	-0.5	0.1	0.1	0.3	0	-0.2			1H4, 1H5, 1H13, 1H14	1.6	0.2	0.8	1.1	0.1	0.3	0.5	0.7	0.8	0.8	0.3	0.4	0.1	0.1	0.2	0	0.2
		1H6, H7, 1H10, 1H11	-1.3	-0.8	-7.1	-10.3	7.4	0.3	-2.9	15.8	21.9	15.6	17.3	18	-1.4	-3.2	-1.6	-1.2	-1.6	-0.6	-6.1	7.9	14.5	15.9	4.8	8.2	4.4	20.1	3.5			1H6, H7, 1H10, 1H11	1.3	0.8	7.1	10.3	7.4	0.3	2.9	15.8	21.9	15.6	17.3	18	1.4	3.2	1.6	1.2	1.6
		14N15	31.3	-4.4	-7.8	-9.5	-2.2	-4	-5	-18	-12.2	-15.8	-9.6	2.4	2.1	3.1	2.2	0.4	0.8	1.3	2.3	-6.8	-6.5	4.6	-19.6	-5.8	-12.1	1.9	-1			14N15	31.3	4.4	7.8	9.5	2.2	4	5	18	12.2	15.8	9.6	2.4	2.1	3.1	2.2	0.4	0.8
	Cyclo-hexyl	13C1	-2.7	0.8	1.4	1.6	0.5	0.5	0.5	1.9	2	2	0.8	-0.1	-0.4	-0.5	-0.5	0.1	0.1	-0.2	0.1	0.8	0.5	-0.4	0.5	0.6	0.8	0.7	0.2		Cyclo-hexyl	13C1	2.7	0.8	1.4	1.6	0.5	0.5	0.5	1.9	2	2	0.8	0.1	0.4	0.5	0.5	0.1	0.1
		13C2, 13C6	3.4	-2.3	-4.3	-5.3	-0.2	-1.6	-2.3	1.3	2.5	1.3	0.8	3.1	0.2	-0.1	0.1	0.3	0	0.3	-1.5	0.9	0.7	3.1	-0.1	1.8	0.6	2.5	0.2			13C2, 13C6	3.4	2.3	4.3	5.3	0.2	1.6	2.3	1.3	2.5	1.3	0.8	3.1	0.2	0.1	0.1	0.3	0
		13C3, 13C5	-27.6	9	15	18	3	6.6	8.3	10.3	13.5	11.3	4.8	6.4	3.8	3.8	3.8	4.2	2.1	1.4	1.5	5	2.6	4.1	6.3	4.4	9.1	4	3.1			13C3, 13C5	27.6	9	15	18	3	6.6	8.3	10.3	13.5	11.3	4.8	6.4	3.8	3.8	3.8	4.2	2.1
		13C4	93	-20.9	-35.3	-42.5	-11.7	-20.7	-25.2	-25.4	-17.7	-22.9	1.6	21.8	-1	0.6	-1.1	-4.7	-1.6	4.8	11.4	-3.5	8.1	25.9	-26.8	0.8	-25	7.2	-3.6			13C4	93	20.9	35.3	42.5	11.7	20.7	25.2	25.4	17.7	22.9	1.6	21.8	1	0.6	1.1	4.7	1.6
		1H7, 1H13	7.7	-3.5	-5.3	-6.2	-1.3	-1.9	-2.1	0.8	1.7	0.5	0.4	3.7	-0.2	-0.4	-0.2	0.5	-0.4	0.2	-1.1	1.4	0.8	4.1	1.9	1.2	0	3.3	0.1			1H7, 1H13	7.7	3.5	5.3	6.2	1.3	1.9	2.1	0.8	1.7	0.5	0.4	3.7	0.2	0.4	0.2	0.5	0.4
		1H8, 1H15	-1.7	0.3	1.5	2.1	-0.2	0.7	1.2	0.1	0.8	0.4	0.2	-0.4	0.3	0.2	0.3	0.1	0.5	0.1	0.3	0.1	0.1	-0.4	0.2	0.1	0.7	-0.4	0			1H8, 1H15	1.7	0.3	1.5	2.1	0.2	0.7	1.2	0.1	0.8	0.4	0.2	0.4	0.3	0.2	0.3	0.1	0.5
		1H9, 1H16	-2.3	0.9	2	2.6	0.4	1.1	1.4	0.9	1.6	1.1	0.7	0.3	0.2	0.1	0.2	0.2	0.3	0.1	0.2	0.5	0.5	0.1	-0.1	0	0.7	0.6	0.4			1H9, 1H16	2.3	0.9	2	2.6	0.4	1.1	1.4	0.9	1.6	1.1	0.7	0.3	0.2	0.1	0.2	0.2	0.3
		1H10	0.5	-0.3	-0.4	-0.4	-0.1	0	0	0	0.2	0.1	0.3	0.1	0	-0.1	0	-0.1	-0.1	0	-0.1	0.2	0.3	0.2	0.2	0.1	0.2	0.1	0			1H10	0.5	0.3	0.4	0.4	0.1	0	0	0	0.2	0.1	0.3	0.1	0	0.1	0	0.1	0.1
		1H11	0.3	-0.4	-0.7	-0.9	0.2	-0.1	-0.2	0.8	1	0.8	1	0.9	-0.3	-0.4	-0.3	-0.3	-0.3	-0.1	-0.4	0.5	0.9	0.8	0.2	0.5	0.5	0.5	0.1			1H11	0.3	0.4	0.7	0.9	0.2	0.1	0.2	0.8	1	0.8	1	0.9	0.3	0.4	0.3	0.3	0.3
		1H12	-50.4	6.7	20	26.6	2.3	12.1	17	8.7	15.6	11.8	14.3	-4.3	6.8	6.7	6.9	-1.4	5.5	1.4	-4.8	2	9.9	-6.6	-1	1.4	14.9	-8.6	1.5			1H12	50.4	6.7	20	26.6	2.3	12.1	17	8.7	15.6	11.8	14.3	4.3	6.8	6.7	6.9	1.4	5.5
		1H14, 1H17	5.9	-2.2	-6.4	-8.5	3.1	-0.5	-2.2	9.5	17.2	8.9	16.7	15.9	-0.4	-1.6	-0.3	-1.1	-0.9	-0.1	-3.6	6.1	15.5	15.2	4.1	5.5	4.5	22.1	2.9			1H14, 1H17	5.9	2.2	6.4	8.5	3.1	0.5	2.2	9.5	17.2	8.9	16.7	15.9	0.4	1.6	0.3	1.1	0.9
	1-adamantyl	13C1, 13C7, 13C21	-22.7	9.7	15.3	18.1	4.2	7.3	8.8	7.1	9.1	8.1	3.7	3.9	3.9	4.3	4	3.8	2.6	1.9	2.8	3.8	2.2	2.3	5.5	4.1	7.8	2.6	3.2		1-adamantyl	13C1, 13C7, 13C21	22.7	9.7	15.3	18.1	4.2	7.3	8.8	7.1	9.1	8.1	3.7	3.9	3.9	4.3	4	3.8	2.6
		13C4, 13C13, 13C24	7.5	-4.7	-5.9	-6.6	-3	-2.9	-2.8	-2.8	-0.9	-2.6	-0.1	2.5	0.9	0.7	0.8	0.2	0.4	0.8	-1	-1	0.4	2.9	-1.5	0.1	-1.4	2.5	-1.2			13C4, 13C13, 13C24	7.5	4.7	5.9	6.6	3	2.9	2.8	2.8	0.9	2.6	0.1	2.5	0.9	0.7	0.8	0.2	0.4
		13C6	97.8	-16	-29.3	-36	-16.3	-22.1	-25.3	-37.6	-32.2	-35.2	-14.7	18.9	-9.6	-7.3	-9.5	-10.1	-9.8	-0.9	16.2	-7.6	-4.7	25.2	-26.2	-10.2	-34.5	10.9	-3.9			13C6	97.8	16	29.3	36	16.3	22.1	25.3	37.6	32.2	35.2	14.7	18.9	9.6	7.3	9.5	10.1	9.8
		13C10, 13C15, 13C18	-3.3	1.5	2.6	3.2	0.5	1.2	1.5	1.2	1.5	1.4	0.3	-0.1	0.3	0.2	0.3	0.5	0.4	0.1	0.5	0.5	0	-0.3	0.5	0.2	0.7	-0.1	0.3			13C10, 13C15, 13C18	3.3	1.5	2.6	3.2	0.5	1.2	1.5	1.2	1.5	1.4	0.3	0.1	0.3	0.2	0.3	0.5	0.4
		1H2, 1H3, 1H8, 1H9, 1H22, 1H23	5.6	-2.7	-4.8	-5.8	-0.8	-1.7	-2.2	1.5	2.5	1.3	1.3	3.7	-0.5	-0.7	-0.5	-0.2	-0.7	-0.2	-1.4	1.5	1.4	3.9	1.7	1.1	0.1	3.8	0.4			1H2, 1H3, 1H8, 1H9, 1H22, 1H23	5.6	2.7	4.8	5.8	0.8	1.7	2.2	1.5	2.5	1.3	1.3	3.7	0.5	0.7	0.5	0.2	0.7
		1H5, 1H14, 1H25	-3.6	1.5	2.6	3.1	1.7	1.9	2	2.6	3.7	2.9	5.2	1.9	0.6	0.2	0.5	-0.4	0.8	0.5	0.1	1.4	4.4	1.5	-1	0.7	1.3	2.2	0.9			1H5, 1H14, 1H25	3.6	1.5	2.6	3.1	1.7	1.9	2	2.6	3.7	2.9	5.2	1.9	0.6	0.2	0.5	0.4	0.8
		1H11, 1H17, 1H20	-0.8	-0.2	-1.2	-1.7	1.8	0.3	-0.3	3.4	4	3.4	3.2	3.3	-0.2	-0.5	-0.2	-0.1	-0.2	0	-1.2	1.6	2.5	2.7	0	1.8	1.5	1.9	0.7			1H11, 1H17, 1H20	0.8	0.2	1.2	1.7	1.8	0.3	0.3	3.4	4	3.4	3.2	3.3	0.2	0.5	0.2	0.1	0.2
		1H12, 1H16, 1H19	0.6	-0.4	-0.8	-1.1	0.2	-0.2	-0.4	0.7	0.7	0.7	0.8	0.8	-0.2	-0.3	-0.2	-0.2	-0.2	0	-0.4	0.4	0.7	0.8	0.2	0.5	0.3	0.5	0.1			1H12, 1H16, 1H19	0.6	0.4	0.8	1.1	0.2	0.2	0.4	0.7	0.7	0.7	0.8	0.8	0.2	0.3	0.2	0.2	0.2
		Signed Median	0.824658	1.16027	1.66027	1.91233	0.138356	0.545205	0.739726	-0.258904	1.43562	0.361644	1.86986	3.12877	0.932877	0.99863	0.934247	0.164384	0.641096	0.706849	1.33699	0.639726	1.87534	3.03288	-1.47808	0.805479	-0.0506849	1.6	0.743836			Absolute Median	44.0877	33.2233	37.9781	40.3726	17.6068	18.411	19	7.44521	7.77534	7.64384	4.73562	4.3726	3.01507	3.05068	3.07945	2.63836	3.10137
			HF	MP2	SCS-MP2	SOS-MP2	CC2	SCS-CC2	SOS-CC2	BP86	BLYP	PBE	TPSS	r2SCAN	RPA@BP86	RPA@BLYP	RPA@PBE	RPA@TPSS	RPA@r2SCAN	RPA@PBE0	RPA@HF	PBE0	TPSSh	r2SCANh	LC-wPBE	LH14t-calPBE	LH20t	TMHF	DSD-PBEP86				HF	MP2	SCS-MP2	SOS-MP2	CC2	SCS-CC2	SOS-CC2	BP86	BLYP	PBE	TPSS	r2SCAN	RPA@BP86	RPA@BLYP	RPA@PBE	RPA@TPSS	RPA@r2SCAN
Summary
	MSE	MAE	RMSE
HF	0.824658	44.0877	58.196
MP2	1.16027	33.2233	46.7781
SCS-MP2	1.66027	37.9781	51.602
SOS-MP2	1.91233	40.3726	54.0946
CC2	0.138356	17.6068	24.769
SCS-CC2	0.545205	18.411	25.0904
SOS-CC2	0.739726	19	25.4016
BP86	-0.258904	7.44521	10.2979
BLYP	1.43562	7.77534	10.2341
PBE	0.361644	7.64384	10.2319
TPSS	1.86986	4.73562	6.47904
r2SCAN	3.12877	4.3726	6.35194
RPA@BP86	0.932877	3.01507	4.04456
RPA@BLYP	0.99863	3.05068	4.05265
RPA@PBE	0.934247	3.07945	4.13276
RPA@TPSS	0.164384	2.63836	3.7069
RPA@r2SCAN	0.641096	3.10137	4.04444
RPA@PBE0	0.706849	0.986301	1.39863
RPA@HF	1.33699	9.68493	13.5588
PBE0	0.639726	2.02877	2.93143
TPSSh	1.87534	2.94932	4.41065
r2SCANh	3.03288	5.20822	7.72449
LC-wPBE	-1.47808	4.12466	6.77969
LH14t-calPBE	0.805479	1.95342	2.90785
LH20t	-0.0506849	6.00137	8.54343
TMHF	1.6	2.79178	4.62112
DSD-PBEP86	0.743836	12.2534	17.8613
[truncated: 39 more columns]

## Sheet: Ssq values
<S*S> values for the different SCF calculations
Set 2
		Molecule	HF	BP86	BLYP	PBE	TPSS	r2SCAN	PBE0	TPSSh	r2SCANh	LC-wPBE	LH14t-calPBE	LH20t	TMHF	DSD-PBEP86
		Aniline+	1.087	0.758	0.757	0.757	0.762	0.779	0.777	0.769	0.79	0.816	0.771	0.768	0.776	0.902143
		4-Nitroaniline+	1.169	0.759	0.757	0.758	0.763	0.782	0.782	0.772	0.796	0.831	0.775	0.771	0.78	0.948282
		Benzyl	1.277	0.764	0.761	0.762	0.77	0.798	0.789	0.78	0.813	0.849	0.781	0.774	0.787	0.994963
		Phenylaminyl	1.308	0.766	0.762	0.764	0.772	0.806	0.799	0.786	0.826	0.87	0.788	0.781	0.796	1.03096
		1,3,2-benzodithiazolyl	0.784	0.753	0.753	0.753	0.755	0.757	0.758	0.757	0.759	0.763	0.758	0.757	0.758	0.773575
		Diethylaminyl	0.764	0.754	0.753	0.753	0.754	0.757	0.755	0.755	0.757	0.755	0.755	0.754	0.754	0.759878
		Cyclo-hexyl	0.764	0.754	0.753	0.754	0.755	0.757	0.755	0.756	0.757	0.756	0.755	0.753	0.754	0.759741
		1-adamantyl	0.762	0.753	0.753	0.753	0.754	0.756	0.755	0.755	0.756	0.755	0.754	0.753	0.754	0.758746
