# Supplementary material for: Application of the Adiabatic Connection Random Phase Approximation to Electron–Nucleus Hyperfine Coupling Constants
Source: J Phys Chem A. 2024 Aug 20;128(34):7298–310. doi: 10.1021/acs.jpca.4c03794 (PMC11372758; doi:10.1021/acs.jpca.4c03794)
Supplement: Supplementary file 1 — jp4c03794_si_001.zip [file jp4c03794_si_001.zip › Transition-Metals.xlsx]

## Sheet: Transition Metals
All FC HFC constants are given in MHz.
Experimental reference values taken from Magnetochemistry 5, 69 (2019)
Results for test set 3
	Radical	Nuclei	Expt. (Pantazis)	HF	MP2	SCS-MP2	SOS-MP2	CC2	SCS-CC2	SOS-CC2	BP86	BLYP	PBE	TPSS	r2SCAN	RPA@BP86	RPA@BLYP	RPA@PBE	RPA@TPSS	RPA@r2SCAN	RPA@PBE0	RPA@HF	PBE0	TPSSh	r2SCANh	LC-wPBE	LH14t-calPBE	LH20t	TMHF
	ScO	45Sc	1947	1568.19	1881.38	1847.08	1829.93	1890.11	1827.29	1793.9	1935.55	2015.93	1872.36	1762.12	1831.86	1662.67	1664.05	1664.66	1693.53	1683.72	1766.47	1796.53	1834.41	1757.68	1841.43	1863.14	1946.29	1898.54	1889.33
	TiF3	47Ti	-185	-115.532	-174.779	-166.846	-162.88	-205.199	-187.945	-180.679	-220.179	-223.777	-216.159	-204.516	-223.252	-192.688	-192.424	-192.911	-193.266	-192.169	-186.435	-157.575	-183.955	-192.174	-211.221	-183.865	-191.866	-179.655	-195.195
	MnF	55Mn	442	273.412	398.563	374.555	362.551	405.767	377.575	364.362	491.812	520.216	478.301	480.43	521.981	384.041	384.499	384.208	383.723	383.164	385.605	373.566	434.236	461.836	503.481	486.053	464.484	441.456	504.426
	MnO3	55Mn	1613	1248.39	155.399	123.864	108.093	1807.41	2288.92	2682.52	1851.26	1897.61	1844.27	1792.29	1777.01	1681.7	1681.42	1683.21	1687.15	1668.58	1640.56	695.107	1465.72	1669.46	1646.13	1648.56	1621.3	1547.19	1675.64
	Mn(CO)5	55Mn	6	252.608	-522.591	-545.969	-557.658	-246.581	-124.046	-64.1365	12.1713	18.342	10.2296	15.2089	26.0335	5.0727	7.039	5.4498	9.3361	6.4197	7.3753	-52.7025	-0.7946	10.4786	21.6672	30.6573	4.5462	1.6854	41.2433
	Fe(CO)5+	57Fe	-2	-18.2674	5.6473	2.762	1.3198	23.2022	6.6552	-0.1502	0.6451	2.0203	0.1483	1.7357	4.8853	-4.0054	-3.5976	-3.9272	-3.4122	-4.1898	-4.904	-6.7446	-4.7262	-0.213	2.8358	1.2929	-3.8188	-4.1485	4.451
Results rounded to the last digit before the decimal
	Radical	Nuclei	Expt. (Pantazis)	HF	MP2	SCS-MP2	SOS-MP2	CC2	SCS-CC2	SOS-CC2	BP86	BLYP	PBE	TPSS	r2SCAN	RPA@BP86	RPA@BLYP	RPA@PBE	RPA@TPSS	RPA@r2SCAN	RPA@PBE0	RPA@HF	PBE0	TPSSh	r2SCANh	LC-wPBE	LH14t-calPBE	LH20t	TMHF
	ScO	45Sc	1947	1568	1881	1847	1830	1890	1827	1794	1936	2016	1872	1762	1832	1663	1664	1665	1694	1684	1766	1797	1834	1758	1841	1863	1946	1899	1889
	TiF3	47Ti	-185	-116	-175	-167	-163	-205	-188	-181	-220	-224	-216	-205	-223	-193	-192	-193	-193	-192	-186	-158	-184	-192	-211	-184	-192	-180	-195
	MnF	55Mn	442	273	399	375	363	406	378	364	492	520	478	480	522	384	384	384	384	383	386	374	434	462	503	486	464	441	504
	MnO3	55Mn	1613	1248	155	124	108	1807	2289	2683	1851	1898	1844	1792	1777	1682	1681	1683	1687	1669	1641	695	1466	1669	1646	1649	1621	1547	1676
	Mn(CO)5	55Mn	6	253	-523	-546	-558	-247	-124	-64	12	18	10	15	26	5	7	5	9	6	7	-53	-1	10	22	31	5	2	41
	Fe(CO)5+	57Fe	-2	-18	6	3	1	23	7	0	1	2	0	2	5	-4	-4	-4	-3	-4	-5	-7	-5	0	3	1	-4	-4	4
Deviations from Experiment
Signed differences
		Radical	Nuclei	HF	MP2	SCS-MP2	SOS-MP2	CC2	SCS-CC2	SOS-CC2	BP86	BLYP	PBE	TPSS	r2SCAN	RPA@BP86	RPA@BLYP	RPA@PBE	RPA@TPSS	RPA@r2SCAN	RPA@PBE0	RPA@HF	PBE0	TPSSh	r2SCANh	LC-wPBE	LH14t-calPBE	LH20t	TMHF
		ScO	45Sc	-379	-66	-100	-117	-57	-120	-153	-11	69	-75	-185	-115	-284	-283	-282	-253	-263	-181	-150	-113	-189	-106	-84	-1	-48	-58
		TiF3	47Ti	69	10	18	22	-20	-3	4	-35	-39	-31	-20	-38	-8	-7	-8	-8	-7	-1	27	1	-7	-26	1	-7	5	-10
		MnF	55Mn	-169	-43	-67	-79	-36	-64	-78	50	78	36	38	80	-58	-58	-58	-58	-59	-56	-68	-8	20	61	44	22	-1	62
		MnO3	55Mn	-365	-1458	-1489	-1505	194	676	1070	238	285	231	179	164	69	68	70	74	56	28	-918	-147	56	33	36	8	-66	63
		Mn(CO)5	55Mn	247	-529	-552	-564	-253	-130	-70	6	12	4	9	20	-1	1	-1	3	0	1	-59	-7	4	16	25	-1	-4	35
		Fe(CO)5+	57Fe	-16	8	5	3	25	9	2	3	4	2	4	7	-2	-2	-2	-1	-2	-3	-5	-3	2	5	3	-2	-2	6
			Median	-102.167	-346.333	-364.167	-373.333	-24.5	61.3333	129.167	41.8333	68.1667	27.8333	4.16667	19.6667	-47.3333	-46.8333	-46.8333	-40.5	-45.8333	-35.3333	-195.5	-46.1667	-19	-2.83333	4.16667	3.16667	-19.3333	16.3333
Absolute differences
		Radical	Nuclei	HF	MP2	SCS-MP2	SOS-MP2	CC2	SCS-CC2	SOS-CC2	BP86	BLYP	PBE	TPSS	r2SCAN	RPA@BP86	RPA@BLYP	RPA@PBE	RPA@TPSS	RPA@r2SCAN	RPA@PBE0	RPA@HF	PBE0	TPSSh	r2SCANh	LC-wPBE	LH14t-calPBE	LH20t	TMHF
		ScO	45Sc	379	66	100	117	57	120	153	11	69	75	185	115	284	283	282	253	263	181	150	113	189	106	84	1	48	58
		TiF3	47Ti	69	10	18	22	20	3	4	35	39	31	20	38	8	7	8	8	7	1	27	1	7	26	1	7	5	10
		MnF	55Mn	169	43	67	79	36	64	78	50	78	36	38	80	58	58	58	58	59	56	68	8	20	61	44	22	1	62
		MnO3	55Mn	365	1458	1489	1505	194	676	1070	238	285	231	179	164	69	68	70	74	56	28	918	147	56	33	36	8	66	63
		Mn(CO)5	55Mn	247	529	552	564	253	130	70	6	12	4	9	20	1	1	1	3	0	1	59	7	4	16	25	1	4	35
		Fe(CO)5+	57Fe	16	8	5	3	25	9	2	3	4	2	4	7	2	2	2	1	2	3	5	3	2	5	3	2	2	6
			Median	207.5	352.333	371.833	381.667	97.5	167	229.5	57.1667	81.1667	63.1667	72.5	70.6667	70.3333	69.8333	70.1667	66.1667	64.5	45	204.5	46.5	46.3333	41.1667	32.1667	6.83333	21	39
Squared differences
		Radical	Nuclei	HF	MP2	SCS-MP2	SOS-MP2	CC2	SCS-CC2	SOS-CC2	BP86	BLYP	PBE	TPSS	r2SCAN	RPA@BP86	RPA@BLYP	RPA@PBE	RPA@TPSS	RPA@r2SCAN	RPA@PBE0	RPA@HF	PBE0	TPSSh	r2SCANh	LC-wPBE	LH14t-calPBE	LH20t	TMHF
		ScO	45Sc	143641	4356	10000	13689	3249	14400	23409	121	4761	5625	34225	13225	80656	80089	79524	64009	69169	32761	22500	12769	35721	11236	7056	1	2304	3364
		TiF3	47Ti	4761	100	324	484	400	9	16	1225	1521	961	400	1444	64	49	64	64	49	1	729	1	49	676	1	49	25	100
		MnF	55Mn	28561	1849	4489	6241	1296	4096	6084	2500	6084	1296	1444	6400	3364	3364	3364	3364	3481	3136	4624	64	400	3721	1936	484	1	3844
		MnO3	55Mn	133225	2125764	2217121	2265025	37636	456976	1144900	56644	81225	53361	32041	26896	4761	4624	4900	5476	3136	784	842724	21609	3136	1089	1296	64	4356	3969
		Mn(CO)5	55Mn	61009	279841	304704	318096	64009	16900	4900	36	144	16	81	400	1	1	1	9	0	1	3481	49	16	256	625	1	16	1225
		Fe(CO)5+	57Fe	256	64	25	9	625	81	4	9	16	4	16	49	4	4	4	1	4	9	25	9	4	25	9	4	4	36
			RMSE	248.815	634.031	650.213	658.729	133.676	286.491	443.342	100.445	125.001	101.047	106.62	89.8276	121.689	121.196	121.008	110.244	112.427	78.2006	381.681	75.8299	80.9588	53.2338	42.6673	10.025	33.4315	45.7129
Summary
	MSE	MAE	RMSE
HF	-102.167	207.5	248.815
MP2	-346.333	352.333	634.031
SCS-MP2	-364.167	371.833	650.213
SOS-MP2	-373.333	381.667	658.729
CC2	-24.5	97.5	133.676
SCS-CC2	61.3333	167	286.491
SOS-CC2	129.167	229.5	443.342
BP86	41.8333	57.1667	100.445
BLYP	68.1667	81.1667	125.001
PBE	27.8333	63.1667	101.047
TPSS	4.16667	72.5	106.62
r2SCAN	19.6667	70.6667	89.8276
RPA@BP86	-47.3333	70.3333	121.689
RPA@BLYP	-46.8333	69.8333	121.196
RPA@PBE	-46.8333	70.1667	121.008
RPA@TPSS	-40.5	66.1667	110.244
RPA@r2SCAN	-45.8333	64.5	112.427
RPA@PBE0	-35.3333	45	78.2006
RPA@HF	-195.5	204.5	381.681
PBE0	-46.1667	46.5	75.8299
TPSSh	-19	46.3333	80.9588
r2SCANh	-2.83333	41.1667	53.2338
LC-wPBE	4.16667	32.1667	42.6673
LH14t-calPBE	3.16667	6.83333	10.025
LH20t	-19.3333	21	33.4315
TMHF	16.3333	39	45.7129

## Sheet: Principal Components
All values for the principal components are given in MHz. The HFC on the respective metal atoms is considered.
Experimental reference values taken from Magnetochemistry 5, 69 (2019)
		ScO			TiF3			MnF			MnO3			Mn(CO)5			Fe(CO)5+
		A11	A22	A33	A11	A22	A33	A11	A22	A33	A11	A22	A33	A11	A22	A33	A11	A22	A33
	HF	1543.56	1543.56	1617.46	-108.925	-108.925	-128.745	262.352	262.352	295.533	1020.62	1021.05	1703.49	229.297	229.297	299.232	-37.3266	-37.3266	19.8509
	MP2	1854.98	1854.98	1934.17	-167.444	-167.444	-189.449	388.175	388.175	419.338	-22.6537	-21.7626	510.612	-842.017	-842.017	116.261	-14.2879	-14.2879	45.5178
	SCS-MP2	1817.37	1817.37	1906.5	-159.269	-159.269	-182.002	364.336	364.336	394.993	-117.821	-116.999	606.413	-781.836	-781.836	-74.2367	-17.2775	-17.2775	42.841
	SOS-MP2	1798.57	1798.57	1892.66	-155.181	-155.181	-178.278	352.416	352.416	382.821	-165.408	-164.622	654.309	-751.745	-751.745	-169.486	-18.7718	-18.7718	41.503
	CC2	1867.13	1867.13	1936.05	-199.219	-199.219	-217.158	395.963	395.963	425.374	1840.42	1841.05	1740.75	-405.574	-405.574	71.4059	9.0221	9.0221	51.5624
	SCS-CC2	1805.22	1805.22	1871.42	-181.184	-181.184	-201.468	367.748	367.748	397.228	2389.31	2390.27	2087.17	-320.895	-320.895	269.651	-10.8769	-10.8769	41.7195
	SOS-CC2	1772.28	1772.28	1837.13	-173.613	-173.613	-194.812	354.544	354.544	383.998	2851.52	2852.68	2343.36	-282.492	-282.492	372.574	-18.7147	-18.7147	36.9789
	BP86	1916.02	1916.02	1974.61	-211.51	-211.51	-237.516	485.021	485.021	505.394	1759.49	1759.49	2034.81	-84.9395	-84.9395	206.393	-17.5859	-17.5859	37.1069
	BLYP	1996.96	1996.96	2053.86	-214.249	-214.249	-242.833	513.982	513.982	532.685	1804.94	1804.94	2082.95	-80.0057	-80.0057	215.037	-16.5111	-16.5111	39.0832
	PBE	1853.82	1853.82	1909.45	-207.516	-207.516	-233.446	471.583	471.583	491.738	1753.21	1753.22	2026.39	-86.7425	-86.7425	204.174	-18.0701	-18.0701	36.5851
	TPSS	1742.51	1742.51	1801.33	-196.466	-196.466	-220.616	473.048	473.048	495.194	1706.33	1706.33	1964.2	-78.5992	-78.5992	202.825	-16.0851	-16.0851	37.3773
	r2SCAN	1809.1	1809.1	1877.38	-216.662	-216.657	-236.437	513.584	513.584	538.775	1693.14	1693.14	1944.74	-65.9221	-65.9221	209.945	-12.7521	-12.7521	40.1602
	RPA@BP86	1643.43	1643.43	1701.17	-186.436	-186.436	-205.191	374.531	374.531	403.061	1615.2	1615.2	1814.7	-88.751	-88.751	192.72	-21.8837	-21.8837	31.7512
	RPA@BLYP	1644.57	1644.57	1703.01	-186.201	-186.201	-204.87	375.015	375.015	403.467	1614.93	1614.93	1814.39	-86.6918	-86.6918	194.501	-21.4752	-21.4752	32.1574
	RPA@PBE	1645.24	1645.24	1703.5	-186.635	-186.635	-205.464	374.683	374.683	403.257	1616.5	1616.51	1816.61	-88.4174	-88.4174	193.184	-21.8094	-21.8094	31.8372
	RPA@TPSS	1674.35	1674.35	1731.91	-186.877	-186.877	-206.044	374.257	374.257	402.653	1618.43	1618.43	1824.58	-84.7159	-84.7159	197.44	-21.333	-21.333	32.4294
	RPA@r2SCAN	1664.98	1664.98	1721.2	-185.681	-185.681	-205.146	373.944	373.944	401.602	1604.34	1604.34	1797.05	-88.396	-88.396	196.051	-22.3254	-22.3254	32.0814
	RPA@PBE0	1744.74	1744.74	1809.94	-179.737	-179.737	-199.831	376.022	376.022	404.772	1578.42	1578.42	1764.85	-87.4499	-87.4499	197.026	-23.303	-23.303	31.8941
	RPA@HF	1772.2	1772.2	1845.17	-150.344	-150.344	-172.038	363.264	363.264	394.171	498.005	498.137	1089.18	-187.52	-187.52	216.933	-26.4994	-26.4994	32.765
	PBE0	1813.71	1813.71	1875.8	-175.334	-175.334	-201.198	425.674	425.674	451.36	1331.07	1331.07	1735.02	-96.8564	-96.8564	191.329	-23.9154	-23.9154	33.6523
	TPSSh	1737.35	1737.35	1798.35	-183.991	-183.991	-208.54	453.721	453.721	478.065	1573.05	1573.05	1862.29	-83.1828	-83.1828	197.801	-18.4617	-18.4617	36.2844
	r2SCANh	1818.24	1818.24	1887.82	-204.394	-204.389	-224.88	494.6	494.6	521.244	1541.75	1541.75	1854.87	-69.8203	-69.8203	204.642	-15.1741	-15.1741	38.8556
	LC-wPBE	1841.19	1841.19	1907.03	-174.98	-174.98	-201.635	476.667	476.667	504.825	1524.39	1524.39	1896.89	-69.0432	-69.0432	230.058	-18.3871	-18.3871	40.6528
	LH14t-calPBE	1925.94	1925.94	1987	-183.044	-183.041	-209.514	456.04	456.04	481.373	1505.33	1505.33	1853.24	-93.5671	-93.5671	200.773	-22.696	-22.696	33.9356
	LH20t	1878.69	1878.69	1938.23	-170.234	-170.233	-198.498	433.114	433.114	458.141	1421.93	1421.93	1797.73	-97.8446	-97.8446	200.745	-23.5526	-23.5526	34.6599
	TMHF	1867.94	1867.94	1932.13	-186.475	-186.475	-212.635	495.92	495.92	521.439	1568.75	1568.75	1889.43	-56.0205	-56.0205	235.771	-14.6577	-14.6577	42.6686
	Expt	1922	1922	1997	-178	-178	-199	430	430	466	1532	1532	1775	-86	-86	190	-17	-17	28

## Sheet: Ssq values
<S*S> values for the different SCF calculations
Transition Metals
		Molecule	HF	BP86	BLYP	PBE	TPSS	r2SCAN	PBE0	TPSSh	r2SCANh	LC-wPBE	LH14t-calPBE	LH20t	TMHF
		ScO	0.755	0.752	0.751	0.752	0.751	0.752	0.752	0.751	0.752	0.752	0.753	0.751	0.751
		TiF3	0.753	0.753	0.752	0.752	0.752	0.753	0.752	0.752	0.753	0.752	0.753	0.752	0.752
		MnF	12.003	12.003	12.002	12.003	12.003	12.004	12.003	12.003	12.004	12.002	12.002	12.002	12.001
		MnO3	3.102	0.768	0.763	0.767	0.764	0.797	1.031	0.789	0.909	0.863	0.864	0.902	0.819
		Mn(CO)5	1.249	0.753	0.753	0.753	0.754	0.757	0.759	0.756	0.759	0.761	0.756	0.756	0.756
		Fe(CO)5+	0.783	0.756	0.755	0.756	0.756	0.76	0.763	0.759	0.763	0.757	0.759	0.759	0.757
