# Supplementary material for: Application of the Adiabatic Connection Random Phase Approximation to Electron–Nucleus Hyperfine Coupling Constants
Source: J Phys Chem A. 2024 Aug 20;128(34):7298–310. doi: 10.1021/acs.jpca.4c03794 (PMC11372758; doi:10.1021/acs.jpca.4c03794)
Supplement: Supplementary file 2 — jp4c03794_si_002.zip [file jp4c03794_si_002.zip]

Archive with 3 entries (3 files):
- Structures_Set-1.txt
- Structures_Set-2.txt
- Structures_Transition-Metals.txt
