# Supplementary material for: Application of the Adiabatic Connection Random Phase Approximation to Electron–Nucleus Hyperfine Coupling Constants
Source: J Phys Chem A. 2024 Aug 20;128(34):7298–310. doi: 10.1021/acs.jpca.4c03794 (PMC11372758; doi:10.1021/acs.jpca.4c03794)
Supplement: Supplementary file 2 — jp4c03794_si_002.zip [file jp4c03794_si_002.zip › Structures_Set-1.txt]

################################################################################
# Cartesian coordinates are given in Angstrom and the xyz format
################################################################################

####################
BO
####################
2

B      -1.26815100     1.71736374     0.00000000
O      -0.05623413     1.71736374     0.00000000

####################
CH
####################
2

H      -0.22685770     1.71736374     0.00000000
C      -1.34752748     1.71736374     0.00000000

####################
CO+
####################
2

C      -1.16544023     1.71736374     0.00000000
O      -0.04894493     1.71736374     0.00000000

####################
Cl2-
####################
2

Cl     -1.84816821     1.71736374     0.00000000
Cl      0.74378302     1.71736374     0.00000000

####################
OH
####################
2

O      -1.21838299     1.71736374     0.00000000
H      -0.24600217     1.71736374     0.00000000

####################
SH
####################
2

H      -0.23623044     1.71736374     0.00000000
S      -1.57815473     1.71736374     0.00000000

####################
BH2
####################
3

B       0.59641853     0.87371646     0.00000000
H       1.78009125     0.96617653     0.00000000
H      -0.07548327    -0.10514895     0.00000000

####################
CH2
####################
3

C      -5.23402518     2.14828892    -0.02372106
H      -6.22491079     2.14828892     0.40010367
H      -4.24313961     2.14828892     0.40010367

####################
CH2-
####################
3

C      -5.23402518     2.14828892    -0.04500367
H      -6.11026899     2.14828892     0.65395571
H      -4.35778137     2.14828892     0.65395571

####################
C2H
####################
3

C       2.00432059     0.91886914    -0.00000016
C       0.79509935     0.91889280    -0.00000016
H       3.06900648     0.91889206     0.00000042

####################
HCO
####################
3

C     0.00000003    0.00000000   -0.00000007 
H     0.00000007    0.00000000    1.11925092 
O     0.97254090    0.00000000   -0.66924685 

####################
HCS
####################
3

C       2.28173414     0.91888502     0.04077951
H       3.36929329     0.91888502     0.02762406
S       1.22188551     0.91888502    -1.10342257

####################
HOO
####################
3

H       3.09164018     0.91888465    -0.50669230
O       1.33015046     0.91888465    -1.11041861
O       2.23965513     0.91888465    -0.04102717

####################
H2O+
####################
3

O       1.13089528     1.42049372    -7.51430064
H       2.13230575     1.42375134    -7.51430064
H       0.79968848     2.36555222    -7.51430064

####################
NH2
####################
3

H       2.13282414     1.44719198    -7.51430064
H       0.82161102     2.37386511    -7.51430064
N       1.10845441     1.38874023    -7.51430064

####################
CH3
####################
4

C      -3.83793706     0.03375405     0.35029703
H      -3.32881430    -0.86459932     0.66011814
H      -3.33083677     0.75343108    -0.27190720
H      -4.85424779     0.21228141     0.66246493

####################
F2CH
####################
4

C       0.08368933     0.03876414    -0.05914424
F       0.00066962     0.01888851     1.26481443
F       1.33950552    -0.11515463    -0.45866327
H      -0.43091718     0.87472301    -0.52405026

####################
H2CN
####################
4

C      -3.31949068     0.14070939     1.43970841
H      -3.88586374     1.07746510     1.43961909
H      -3.88586364    -0.79604647     1.43965814
N      -2.07142492     0.14070881     1.43962247

####################
NH3+
####################
4

N      -0.20887250    -2.22535443    -8.03480621
H      -0.20721211    -3.24716405    -8.03508222
H      -0.20970114    -1.71469749    -7.14974932
H      -0.20970257    -1.71419768    -8.91957141

####################
PH3+
####################
4

P      -0.39815069    -2.22525203    -8.03475535
H      -0.02889662    -3.57197797    -8.03493236
H      -0.02907824    -1.55214376    -6.86829910
H      -0.02936288    -1.55204475    -9.20122309

####################
CH2CH
####################
5

C      -7.33661821     0.08777664    -2.58351943
C      -6.03635541     0.26105695    -2.58350535
H      -8.02037210     0.93668453    -2.58351456
H      -7.78530204    -0.89945506    -2.58353705
H      -5.34823734     1.09205907    -2.58348863

####################
H2CCN
####################
5

C    -0.00000006   -0.00000000    0.00000006 
H    -0.00000005    0.00000004    1.07835088 
H     0.92987300    0.00000004   -0.54610499 
C    -1.20811030    0.00118780   -0.69171127 
N    -2.22377359    0.00225813   -1.27332168 

####################
H2CCO+
####################
5

C    -0.00000006    0.00000000   -0.00000020 
H    -0.00000010    0.00000000    1.08460006 
H     0.89904745    0.00000000   -0.60695798 
C    -1.23029599    0.00000000   -0.65193578 
O    -2.22576430    0.00000000   -1.17787410 
