# Supplementary material for: Application of the Adiabatic Connection Random Phase Approximation to Electron–Nucleus Hyperfine Coupling Constants
Source: J Phys Chem A. 2024 Aug 20;128(34):7298–310. doi: 10.1021/acs.jpca.4c03794 (PMC11372758; doi:10.1021/acs.jpca.4c03794)
Supplement: Supplementary file 2 — jp4c03794_si_002.zip [file jp4c03794_si_002.zip › Structures_Set-2.txt]

################################################################################
# Cartesian coordinates are given in Angstrom and the xyz format
################################################################################

####################
Aniline+
####################
14

C      -0.25682369    -1.19856980    -0.01563094
C       1.08709089    -1.23482114     0.05770726
C       1.82006504    -0.00849652     0.13119098
C       1.12713759     1.24304328     0.12643854
C      -0.21718096     1.25432645     0.05241072
C      -0.93049194     0.04014122    -0.01962999
H      -0.82864405    -2.11350075    -0.07183026
H       1.62426935    -2.17373457     0.06219907
H       1.69434972     2.16242890     0.18247249
H      -0.75910889     2.18895233     0.04751588
H      -2.00965295     0.05922303    -0.07878513
N       3.15211890    -0.03205078     0.20423072
H       3.66409619    -0.90191060     0.20923753
H       3.69191102     0.81920808     0.25700112

####################
4-Nitroaniline+
####################
16

C      -0.24626433    -1.21957888     0.15717760
C       1.10000514    -1.24496155     0.13129919
C       1.83081072    -0.00958097     0.12432194
C       1.13003976     1.24288268     0.14767083
C      -0.21634057     1.24963048     0.17881545
C      -0.89416344     0.02293639     0.18203507
H      -0.84021785    -2.12181132     0.15514641
H       1.64207092    -2.18086417     0.11538350
H       1.69446164     2.16558180     0.14015233
H      -0.78798683     2.16577219     0.20553472
N       3.15500821    -0.02538262     0.09627592
H       3.67274136    -0.89283780     0.07863569
H       3.69356724     0.82946761     0.09153655
N      -2.37413965     0.04060689     0.21338432
O      -2.93745254    -1.02614708    -0.05537893
O      -2.89993255     1.12037005     0.50522071

####################
Benzyl
####################
14

C      -3.25470848     0.12942861    -5.20697120
C      -1.12693433     1.25554118    -5.16869592
C      -1.77148900     2.45666564    -5.07996247
C      -3.15621134     2.51201366    -5.05363077
C      -3.88790801     1.33656325    -5.11804132
H      -3.83077184    -0.78577038    -5.25699173
H      -0.04522232     1.21771104    -5.18889911
H      -1.19633704     3.37164718    -5.02991553
H      -3.66175702     3.46484768    -4.98336116
H      -4.96892912     1.37502538    -5.09779744
C      -1.84964038     0.04944050    -5.23527959
C      -1.19042867    -1.19300921    -5.32706941
H      -1.74727782    -2.11524863    -5.37796573
H      -0.11366976    -1.25066603    -5.34855580

##########
Phenylaminyl
##########
13

C      -0.24179056    -1.16959147     0.00825802
C       1.12164537    -1.17985460    -0.03823777
C       1.85573682     0.03405107    -0.05002704
C       1.12370582     1.24786134    -0.01199698
C      -0.23875440     1.24084159     0.03430053
C      -0.93368087     0.03570073     0.04486523
H      -0.78963448    -2.10202364     0.01675624
H       1.66577833    -2.11584390    -0.06685789
H       1.69222756     2.16684785    -0.02139728
H      -0.78462460     2.17387416     0.06294251
H      -2.01399167     0.03551737     0.08166655
N       3.19020024     0.11887586    -0.09449153
H       3.57949260    -0.82649221    -0.11794546

####################
1,3,2-benzodithiazolyl
####################
13

C      -4.96912354     0.00527674     0.23866063
C      -3.56618829     0.00523219     0.23853919
C      -2.85746718     1.21354213     0.23861015
C      -3.56596689     2.40981313     0.23880203
C      -4.96919112     2.40985790     0.23892295
C      -5.67776681     1.21363151     0.23885362
H      -1.77496501     1.21463430     0.23851717
H      -3.02793354     3.34839280     0.23885796
H      -5.50716462     3.34847186     0.23907180
H      -6.76026888     1.21479284     0.23894708
S      -5.66404445    -1.59925191     0.23854585
S      -2.87136999    -1.59933864     0.23830391
N      -4.26773371    -2.50384613     0.23832619

####################
Diethylaminyl
####################
15

C       5.34252800     0.15479186     1.02915344
C       6.86081246     0.16956300     1.03100281
H       4.94215937     1.16755975     1.02981353
H       4.97240666    -0.36384349     0.14786922
H       4.97028382    -0.36583770     1.90836482
H       7.24213975     0.71446200     0.15693630
H       7.23998552     0.71199095     1.90754375
C       8.84034029    -1.17834412     1.03033192
C       9.38295886    -2.59643098     1.03050401
H       9.20675527    -0.62523599     1.90562157
H       9.20694926    -0.62540940     0.15501226
H      10.47199108    -2.59783065     1.03090099
H       9.03517134    -3.13222490     1.91062028
H       9.03580048    -3.13220172     0.15012637
N       7.39423894    -1.17456563     1.02998901

####################
Cyclo-hexyl
####################
17

C      -0.80762661    -2.65112245     0.14199921
C       0.71481485    -2.74705864     0.20505608
C       1.35011595    -1.35714083     0.31900260
C       0.72452652    -0.55800661     1.41528535
C      -0.76632089    -0.53069832     1.50716385
C      -1.36267264    -1.93582483     1.37134109
H       2.42788686    -1.44050657     0.46754562
H       0.99729009    -3.34077090     1.07793570
H       1.10324699    -3.26498717    -0.67378567
H      -1.09746138    -2.09965028    -0.75786665
H      -1.24510549    -3.64754543     0.05580650
H       1.29758966     0.22682183     1.89016816
H      -1.08797609    -0.06760885     2.44134326
H      -1.17526362     0.09396129     0.69892879
H      -1.11330178    -2.51661899     2.26279912
H      -2.45150986    -1.87688851     1.32181963
H       1.21251923    -0.83844404    -0.64156926

####################
1-adamantyl
####################
25

C      -0.66290066     0.20234547     0.55386644
H       0.43022296     0.20312813     0.54975828
H      -1.00059750     1.24199980     0.54989692
C      -1.18387106    -0.51534588     1.82334149
H      -0.81299930    -0.00466433     2.71721182
C      -1.21664549    -0.56016370    -0.61376163
C      -0.69018625    -1.96282700    -0.69614071
H       0.40270690    -1.98032097    -0.71080390
H      -1.04741164    -2.47268484    -1.59467913
C      -0.69081068    -1.96768850     1.81277742
H      -1.03798107    -2.48309476     2.71310530
H       0.40272019    -1.99147857     1.83011200
C      -1.21131826    -2.69348071     0.56585204
H      -0.85993552    -3.72976010     0.56662257
C      -2.74484012    -2.66509501     0.56078199
H      -3.12562342    -3.18942992    -0.32055462
H      -3.12782215    -3.19268578     1.43926507
C      -2.71751054    -0.49617236     1.81296538
H      -3.07869196     0.53626177     1.83041670
H      -3.09999896    -0.98592109     2.71330406
C      -2.71339577    -0.49384747    -0.69594487
H      -3.06840168     0.53993034    -0.71045427
H      -3.08771501    -0.99128276    -1.59448783
C      -3.24663530    -1.21571530     0.56604529
H      -4.34078747    -1.20245745     0.56695828
