# Supplementary material for: Application of the Adiabatic Connection Random Phase Approximation to Electron–Nucleus Hyperfine Coupling Constants
Source: J Phys Chem A. 2024 Aug 20;128(34):7298–310. doi: 10.1021/acs.jpca.4c03794 (PMC11372758; doi:10.1021/acs.jpca.4c03794)
Supplement: Supplementary file 2 — jp4c03794_si_002.zip [file jp4c03794_si_002.zip › Structures_Transition-Metals.txt]

################################################################################
# Cartesian coordinates are given in Angstrom and the xyz format
################################################################################

####################
Sco
####################
2

Sc   -0.0000000    0.0000000   -0.0012482 
O    -0.0000000    0.0000000    1.6694482 

####################
TiF3
####################
4

Ti    0.0000000    0.0000000    0.0000000 
F     0.8893837   -1.5404578    0.0000000 
F     0.8893837    1.5404578    0.0000000 
F    -1.7787674    0.0000000    0.0000000 

####################
MnF
####################
2

Mn    0.0000000    0.0000000   -0.0641345 
F    -0.0000000    0.0000000    1.7641345 

####################
MnO3
####################
4

Mn   -0.0000000    0.0000000    0.1379268 
O     0.7855569   -1.3606246   -0.0459756 
O     0.7855569    1.3606246   -0.0459756 
O    -1.5711139    0.0000000   -0.0459756 

####################
Mn(CO)5
####################
11

Mn   -0.0000000    0.0000000   -0.2482100 
C    -0.0000000    0.0000000    1.5708988 
O    -0.0000000    0.0000000    2.7243630 
C    -1.3057796    1.3057796   -0.4511543 
O    -2.1156518    2.1156518   -0.5606086 
C    -1.3057796   -1.3057796   -0.4511543 
C     1.3057796   -1.3057796   -0.4511543 
C     1.3057796    1.3057796   -0.4511543 
O    -2.1156518   -2.1156518   -0.5606086 
O     2.1156518   -2.1156518   -0.5606086 
O     2.1156518    2.1156518   -0.5606086 

####################
Fe(CO)5+
####################
11

Fe   -0.0000000    0.0000000   -0.2566059 
C    -0.0000000    0.0000000    1.6193047 
O    -0.0000000   -0.0000000    2.7549898 
C     1.3100485   -1.3100485   -0.4584437 
O     2.1085459   -2.1085459   -0.5709785 
C     1.3100485    1.3100485   -0.4584437 
C    -1.3100485    1.3100485   -0.4584437 
C    -1.3100485   -1.3100485   -0.4584437 
O     2.1085459    2.1085459   -0.5709785 
O    -2.1085459    2.1085459   -0.5709785 
O    -2.1085459   -2.1085459   -0.5709785
