# Supplementary material for: Application of the Adiabatic Connection Random Phase Approximation to Electron–Nucleus Hyperfine Coupling Constants
Source: J Phys Chem A. 2024 Aug 20;128(34):7298–310. doi: 10.1021/acs.jpca.4c03794 (PMC11372758; doi:10.1021/acs.jpca.4c03794)
Supplement: Supplementary file 3 — jp4c03794_si_003.txt [file jp4c03794_si_003.txt]

################################################################################
# Auxiliary basis sets for post-HF and post-KS methods optimized and
# assessed by Michael E. Harding and Yannick J. Franzke.
# Optimized with the available implementation in TURBOMOLE (ricc2 module).
# See C. Hättig, Phys. Chem. Chem. Phys., 2005, 7, 59-66.
# Basis set is given in the TURBOMOLE format.
# !!! Future changes cannot be ruled out !!!
################################################################################
$cbas
*
h x2c-TZVPPall-2c
# h     (4s3p2d1f) / [4s3p2d1f]     {1111/111/11/1}
*
   1  s                                      expopt
  9.3352160900       1.0000000000          9.3352160900
   1  s                                      expopt
  1.8611070400       1.0000000000          1.8611070400
   1  s                                      expopt
 0.59512466000       1.0000000000         0.59512466000
   1  s                                      expopt
 0.26448099000       1.0000000000         0.26448099000
   1  p                                      expopt
  2.4524982100       1.0000000000          2.4524982100
   1  p                                      expopt
  1.3540383000       1.0000000000          1.3540383000
   1  p                                      expopt
 0.59522394000       1.0000000000         0.59522394000
   1  d                                      expopt
  1.5816376600       1.0000000000          1.5816376600
   1  d                                      expopt
 0.62743960000       1.0000000000         0.62743960000
   1  f                                      expopt
  1.8714510300       1.0000000000          1.8714510300
*
c x2c-TZVPPall-2c
# c     (11s6p5d4f2g) / [11s6p5d4f2g]     {11111111111/111111/11111/1111/11}
*
   1  s                                      expopt
  371.05588778       1.0000000000          370.87039000
   1  s                                      expopt
  78.185266820       1.0000000000          78.156184001
   1  s                                      expopt
  22.028416150       1.0000000000          22.017406000
   1  s                                      expopt
  16.068112630       1.0000000000          16.060079000
   1  s                                      expopt
  6.2249960100       1.0000000000          6.2211351999
   1  s                                      expopt
  1.2242367800       1.0000000000          1.2237769000
   1  s                                      expopt
  1.0207754500       1.0000000000          1.0199303000
   1  s                                      expopt
 0.85110301000       1.0000000000         0.85003408002
   1  s                                      expopt
 0.70982048000       1.0000000000         0.70847562003
   1  s                                      expopt
 0.59221928000       1.0000000000         0.59053729003
   1  s                                      expopt
 0.18537192000       1.0000000000         0.18542869000
   1  p                                      expopt
  28.243081970       1.0000000000          28.253237002
   1  p                                      expopt
  7.5156880700       1.0000000000          7.5177166003
   1  p                                      expopt
  2.0554399300       1.0000000000          2.0555946000
   1  p                                      expopt
 0.97244712000       1.0000000000         0.97272255001
   1  p                                      expopt
 0.49260283000       1.0000000000         0.49255495000
   1  p                                      expopt
 0.23305291000       1.0000000000         0.23304722000
   1  d                                      expopt
  7.5109852000       1.0000000000          7.5091669004
   1  d                                      expopt
  2.8780807200       1.0000000000          2.8778599003
   1  d                                      expopt
  1.4432739300       1.0000000000          1.4431735000
   1  d                                      expopt
 0.56544780000       1.0000000000         0.56544446002
   1  d                                      expopt
 0.22685574000       1.0000000000         0.22690744999
   1  f                                      expopt
  5.1557384400       1.0000000000          5.1534020001
   1  f                                      expopt
  1.5311179800       1.0000000000          1.5309910000
   1  f                                      expopt
  1.0310539400       1.0000000000          1.0308940000
   1  f                                      expopt
 0.45882221000       1.0000000000         0.45880655000
   1  g                                      expopt
  1.1845223100       1.0000000000          1.1846793999
   1  g                                      expopt
 0.72751216000       1.0000000000         0.72786860000
*
n x2c-TZVPPall-2c
# n     (11s6p5d4f2g) / [11s6p5d4f2g]     {11111111111/111111/11111/1111/11}
*
   1  s                                      expopt
  648.22623965       1.0000000000          647.90955000
   1  s                                      expopt
  146.22768285       1.0000000000          146.16199000
   1  s                                      expopt
  55.959240400       1.0000000000          55.938669000
   1  s                                      expopt
  13.226967550       1.0000000000          13.226043000
   1  s                                      expopt
  8.7948959100       1.0000000000          8.7944710003
   1  s                                      expopt
 0.95554960000       1.0000000000         0.95611405001
   1  s                                      expopt
 0.79596107000       1.0000000000         0.79641584001
   1  s                                      expopt
 0.66313784000       1.0000000000         0.66351338000
   1  s                                      expopt
 0.55264984000       1.0000000000         0.55295348000
   1  s                                      expopt
 0.46061329000       1.0000000000         0.46082047001
   1  s                                      expopt
 0.69266080000E-01   1.0000000000         0.69296549000E-01
   1  p                                      expopt
  41.043308360       1.0000000000          41.051174002
   1  p                                      expopt
  11.008991700       1.0000000000          11.011021001
   1  p                                      expopt
  3.1742944000       1.0000000000          3.1743797001
   1  p                                      expopt
  1.6833710400       1.0000000000          1.6843920001
   1  p                                      expopt
 0.67685820000       1.0000000000         0.67707768999
   1  p                                      expopt
 0.33187498000       1.0000000000         0.33204098000
   1  d                                      expopt
  9.7556427900       1.0000000000          9.7551470003
   1  d                                      expopt
  3.1992004700       1.0000000000          3.1984875001
   1  d                                      expopt
  2.0940254700       1.0000000000          2.0935594001
   1  d                                      expopt
 0.80731261000       1.0000000000         0.80711253000
   1  d                                      expopt
 0.34055804000       1.0000000000         0.34066063999
   1  f                                      expopt
  7.3650054700       1.0000000000          7.3618122001
   1  f                                      expopt
  2.5375954100       1.0000000000          2.5370347001
   1  f                                      expopt
  1.3956180400       1.0000000000          1.3953711000
   1  f                                      expopt
 0.77162575000       1.0000000000         0.77181540999
   1  g                                      expopt
  1.8392161600       1.0000000000          1.8392409999
   1  g                                      expopt
  1.0000017400       1.0000000000         0.99946946000
*
o x2c-TZVPPall-2c
# o     (11s6p5d4f2g) / [11s6p5d4f2g]     {11111111111/111111/11111/1111/11}
*
   1  s                                      expopt
  428.76648368       1.0000000000          428.98236002
   1  s                                      expopt
  93.014335010       1.0000000000          93.002179001
   1  s                                      expopt
  16.154144190       1.0000000000          16.166403001
   1  s                                      expopt
  13.477407970       1.0000000000          13.483379001
   1  s                                      expopt
  1.6535136100       1.0000000000          1.6535897000
   1  s                                      expopt
  1.3097869300       1.0000000000          1.3098309000
   1  s                                      expopt
 0.94367960000       1.0000000000         0.94415157000
   1  s                                      expopt
 0.17857016000       1.0000000000         0.17856196999
   1  s                                      expopt
 0.14883595000       1.0000000000         0.14882118000
   1  s                                      expopt
 0.12368598000       1.0000000000         0.12370748000
   1  s                                      expopt
 0.10308076000       1.0000000000         0.10309601000
   1  p                                      expopt
  55.601932430       1.0000000000          55.632422002
   1  p                                      expopt
  14.894822290       1.0000000000          14.887740001
   1  p                                      expopt
  4.9158053900       1.0000000000          4.9161755002
   1  p                                      expopt
  2.3859367100       1.0000000000          2.3884189000
   1  p                                      expopt
 0.93800938000       1.0000000000         0.93850589998
   1  p                                      expopt
 0.44235825000       1.0000000000         0.44230013000
   1  d                                      expopt
  12.845854960       1.0000000000          12.853924000
   1  d                                      expopt
  4.1391602100       1.0000000000          4.1396653003
   1  d                                      expopt
  2.9322207100       1.0000000000          2.9328837001
   1  d                                      expopt
  1.1065109800       1.0000000000          1.1066725999
   1  d                                      expopt
 0.43706185000       1.0000000000         0.43711732000
   1  f                                      expopt
  8.1716502100       1.0000000000          8.1733792002
   1  f                                      expopt
  3.2703423000       1.0000000000          3.2674568000
   1  f                                      expopt
  2.0088951700       1.0000000000          2.0078917000
   1  f                                      expopt
 0.97844222000       1.0000000000         0.97799585996
   1  g                                      expopt
  3.5751894700       1.0000000000          3.5733445001
   1  g                                      expopt
  1.6409430700       1.0000000000          1.6401561000
*
si x2c-TZVPPall-2c
# si    (13s9p8d6f3g) / [13s9p8d6f3g]
# {1111111111111/111111111/11111111/111111/111}
*
   1  s                                      expopt
  3004.9264792       1.0000000000          3011.2900000
   1  s                                      expopt
  2504.3200672       1.0000000000          2513.3362000
   1  s                                      expopt
  265.48569413       1.0000000000          266.01499000
   1  s                                      expopt
  193.55239547       1.0000000000          194.76142001
   1  s                                      expopt
  45.603477090       1.0000000000          45.804308000
   1  s                                      expopt
  38.150080740       1.0000000000          38.560818002
   1  s                                      expopt
  8.7266724600       1.0000000000          8.6790160133
   1  s                                      expopt
  2.5736167500       1.0000000000          2.4712055010
   1  s                                      expopt
  2.1746160600       1.0000000000          2.2703972007
   1  s                                      expopt
 0.43642403000       1.0000000000         0.44690484997
   1  s                                      expopt
 0.21878365000       1.0000000000         0.20602254998
   1  s                                      expopt
 0.20411269000       1.0000000000         0.21109388996
   1  s                                      expopt
 0.22858530000E-01   1.0000000000         0.98222597949E-02
   1  p                                      expopt
  456.13046972       1.0000000000          455.92861001
   1  p                                      expopt
  109.97519645       1.0000000000          109.90100001
   1  p                                      expopt
  37.992797110       1.0000000000          38.085501997
   1  p                                      expopt
  11.719926380       1.0000000000          11.713549000
   1  p                                      expopt
  3.5994561800       1.0000000000          3.6006720003
   1  p                                      expopt
  2.2326023600       1.0000000000          2.2314640997
   1  p                                      expopt
 0.88704921000       1.0000000000         0.89631020971
   1  p                                      expopt
 0.40892992000       1.0000000000         0.40696080000
   1  p                                      expopt
 0.18320233000       1.0000000000         0.18378827998
   1  d                                      expopt
  117.00936733       1.0000000000          118.26303998
   1  d                                      expopt
  43.009694970       1.0000000000          43.161544991
   1  d                                      expopt
  14.322027630       1.0000000000          14.318789009
   1  d                                      expopt
  4.5000964000       1.0000000000          4.5073981994
   1  d                                      expopt
  2.3751036700       1.0000000000          2.3760918018
   1  d                                      expopt
 0.67529466000       1.0000000000         0.67404929978
   1  d                                      expopt
 0.37768423000       1.0000000000         0.37359596017
   1  d                                      expopt
 0.18742400000       1.0000000000         0.19337703997
   1  f                                      expopt
  12.360339770       1.0000000000          12.476864000
   1  f                                      expopt
  4.9679105500       1.0000000000          4.9953695999
   1  f                                      expopt
  2.5702990000       1.0000000000          2.5758052000
   1  f                                      expopt
  1.1224793800       1.0000000000          1.1420226999
   1  f                                      expopt
 0.50035320000       1.0000000000         0.50149555000
   1  f                                      expopt
 0.22005139000       1.0000000000         0.22157753989
   1  g                                      expopt
  2.6360471300       1.0000000000          2.6372059000
   1  g                                      expopt
 0.99916324000       1.0000000000          1.0028244000
   1  g                                      expopt
 0.48383250000       1.0000000000         0.48485588007
*
la x2c-TZVPPall-2c
# la    (19s18p16d13f10g8h4i2k) / [19s18p16d13f10g8h4i2k]
# {1111111111111111111/111111111111111111/1111111111111111/1111111111111/1111111
*
   1  s                                      expopt
  74551.917284       1.0000000000          74682.109002
   1  s                                      expopt
  11452.875204       1.0000000000          11458.741000
   1  s                                      expopt
  1096.2271069       1.0000000000          1081.7139996
   1  s                                      expopt
  1031.9843656       1.0000000000          1047.0591004
   1  s                                      expopt
  229.15684509       1.0000000000          230.51251992
   1  s                                      expopt
  193.15700865       1.0000000000          192.44788998
   1  s                                      expopt
  73.000300260       1.0000000000          72.795484982
   1  s                                      expopt
  34.295988600       1.0000000000          34.297453993
   1  s                                      expopt
  28.577086080       1.0000000000          28.776168999
   1  s                                      expopt
  11.051556400       1.0000000000          11.085580000
   1  s                                      expopt
  8.4016828600       1.0000000000          8.3873716995
   1  s                                      expopt
  7.0334898500       1.0000000000          7.0233609003
   1  s                                      expopt
  5.3130508000       1.0000000000          5.3610107024
   1  s                                      expopt
  2.8030123900       1.0000000000          2.7877397991
   1  s                                      expopt
 0.79855459000       1.0000000000         0.79491586982
   1  s                                      expopt
 0.68912586000       1.0000000000         0.69711904029
   1  s                                      expopt
 0.37137387000       1.0000000000         0.36936131996
   1  s                                      expopt
 0.90672420000E-01   1.0000000000         0.90689626007E-01
   1  s                                      expopt
 0.52106490000E-01   1.0000000000         0.52117362002E-01
   1  p                                      expopt
  23168.479913       1.0000000000          23157.527007
   1  p                                      expopt
  4173.8453166       1.0000000000          4172.7033019
   1  p                                      expopt
  1004.9471862       1.0000000000          1004.7736002
   1  p                                      expopt
  402.21931229       1.0000000000          402.31397008
   1  p                                      expopt
  129.13021545       1.0000000000          127.93952994
   1  p                                      expopt
  109.43742949       1.0000000000          110.96180003
   1  p                                      expopt
  75.747203390       1.0000000000          75.321911980
   1  p                                      expopt
  31.867277670       1.0000000000          31.853798003
   1  p                                      expopt
  26.566022020       1.0000000000          26.621924004
   1  p                                      expopt
  11.243692020       1.0000000000          11.215391999
   1  p                                      expopt
  7.3605781100       1.0000000000          7.3720349994
   1  p                                      expopt
  4.4499174900       1.0000000000          4.4523441992
   1  p                                      expopt
  2.5300873200       1.0000000000          2.5297551994
   1  p                                      expopt
  1.1158342700       1.0000000000          1.1155792998
   1  p                                      expopt
 0.57341703000       1.0000000000         0.57353585998
   1  p                                      expopt
 0.17798682000       1.0000000000         0.17796512000
   1  p                                      expopt
 0.11483444000       1.0000000000         0.11486015000
   1  p                                      expopt
 0.50170700000E-01   1.0000000000         0.50177945998E-01
   1  d                                      expopt
  2933.0616545       1.0000000000          2932.6947999
   1  d                                      expopt
  734.71068858       1.0000000000          734.28946978
   1  d                                      expopt
  348.54152493       1.0000000000          348.93450009
   1  d                                      expopt
  144.37051859       1.0000000000          142.13653998
   1  d                                      expopt
  128.10376931       1.0000000000          129.96057007
   1  d                                      expopt
  37.574448790       1.0000000000          37.652858009
   1  d                                      expopt
  37.796757460       1.0000000000          37.669321982
   1  d                                      expopt
  11.896432480       1.0000000000          11.963549999
   1  d                                      expopt
  7.6842346100       1.0000000000          7.4992160955
   1  d                                      expopt
  6.8654774100       1.0000000000          7.0023574046
   1  d                                      expopt
  3.2859076700       1.0000000000          3.2844114999
   1  d                                      expopt
  1.2828944700       1.0000000000          1.2835377000
   1  d                                      expopt
 0.75449968000       1.0000000000         0.75364342995
   1  d                                      expopt
 0.45971055000       1.0000000000         0.46000598002
   1  d                                      expopt
 0.13841298000       1.0000000000         0.13837460006
   1  d                                      expopt
 0.66022770000E-01   1.0000000000         0.66033541990E-01
   1  f                                      expopt
  592.66525841       1.0000000000          592.63765993
   1  f                                      expopt
  174.72953829       1.0000000000          174.18420000
   1  f                                      expopt
  147.84207584       1.0000000000          148.27041994
   1  f                                      expopt
  42.819701970       1.0000000000          42.593996021
   1  f                                      expopt
  42.508401900       1.0000000000          42.724620985
   1  f                                      expopt
  14.738671010       1.0000000000          14.717907999
   1  f                                      expopt
  8.5738884900       1.0000000000          8.6053678008
   1  f                                      expopt
  6.3246573600       1.0000000000          6.3053214004
   1  f                                      expopt
  3.0580805800       1.0000000000          3.0575225009
   1  f                                      expopt
  1.4088236300       1.0000000000          1.4100381006
   1  f                                      expopt
 0.77830828000       1.0000000000         0.77724933060
   1  f                                      expopt
 0.43690694000       1.0000000000         0.43714529988
   1  f                                      expopt
 0.16616275000       1.0000000000         0.16615404000
   1  g                                      expopt
  380.44968151       1.0000000000          380.41713000
   1  g                                      expopt
  133.58977147       1.0000000000          133.60444001
   1  g                                      expopt
  55.849645560       1.0000000000          55.845017998
   1  g                                      expopt
  29.608719900       1.0000000000          29.605761000
   1  g                                      expopt
  16.111668460       1.0000000000          16.112955001
   1  g                                      expopt
  7.9522654100       1.0000000000          7.9524403999
   1  g                                      expopt
  4.8984223800       1.0000000000          4.8981390998
   1  g                                      expopt
  1.8656430000       1.0000000000          1.8656373000
   1  g                                      expopt
 0.75190259000       1.0000000000         0.75191232000
   1  g                                      expopt
 0.21889358000       1.0000000000         0.21889370000
   1  h                                      expopt
  36.912688940       1.0000000000          37.041324002
   1  h                                      expopt
  15.992271270       1.0000000000          16.072334001
   1  h                                      expopt
  7.2090151900       1.0000000000          7.2393283005
   1  h                                      expopt
  3.6135160700       1.0000000000          3.6329233003
   1  h                                      expopt
  1.6166611500       1.0000000000          1.6235399001
   1  h                                      expopt
 0.83875302000       1.0000000000         0.84060520002
   1  h                                      expopt
 0.46863031000       1.0000000000         0.46850389001
   1  h                                      expopt
 0.16858659000       1.0000000000         0.16864564000
   1  i                                      expopt
  14.916191150       1.0000000000          14.909579000
   1  i                                      expopt
  8.7584718400       1.0000000000          8.7540395000
   1  i                                      expopt
  1.4967898400       1.0000000000          1.4953526000
   1  i                                      expopt
 0.40853396000       1.0000000000         0.40888971000
   1  k                                      expopt
  2.6385187100       1.0000000000          2.6372758000
   1  k                                      expopt
 0.33382042000       1.0000000000         0.33397631000
*
lu x2c-TZVPPall-2c
# lu    (21s20p19d14f10g8h5i3k) / [21s20p19d14f10g8h5i3k]
# {111111111111111111111/11111111111111111111/1111111111111111111/11111111111111
*
   1  s                                      expopt
  180091.87476       1.0000000000          180044.97000
   1  s                                      expopt
  23966.601592       1.0000000000          23964.302000
   1  s                                      expopt
  2516.8583883       1.0000000000          2516.5283000
   1  s                                      expopt
  1447.4998176       1.0000000000          1448.3965000
   1  s                                      expopt
  379.40279036       1.0000000000          379.48118000
   1  s                                      expopt
  313.12385325       1.0000000000          313.19893000
   1  s                                      expopt
  158.50021157       1.0000000000          158.80312000
   1  s                                      expopt
  132.29963439       1.0000000000          132.42345000
   1  s                                      expopt
  74.306383600       1.0000000000          74.272692000
   1  s                                      expopt
  33.064308290       1.0000000000          33.097440001
   1  s                                      expopt
  26.550247660       1.0000000000          26.601645001
   1  s                                      expopt
  17.553609700       1.0000000000          17.578707000
   1  s                                      expopt
  9.6478227800       1.0000000000          9.6536041001
   1  s                                      expopt
  7.6117727400       1.0000000000          7.6232809001
   1  s                                      expopt
  4.5285110900       1.0000000000          4.5309549000
   1  s                                      expopt
  1.7722470400       1.0000000000          1.7713897000
   1  s                                      expopt
  1.0216380300       1.0000000000          1.0235606000
   1  s                                      expopt
 0.55511575000       1.0000000000         0.55455819999
   1  s                                      expopt
 0.17456765000       1.0000000000         0.17484382000
   1  s                                      expopt
 0.10454717000       1.0000000000         0.10479330000
   1  s                                      expopt
 0.74530880000E-01   1.0000000000         0.74659916001E-01
   1  p                                      expopt
  165631.47105       1.0000000000          165678.13000
   1  p                                      expopt
  26654.322301       1.0000000000          26673.762000
   1  p                                      expopt
  6572.1339395       1.0000000000          6575.6652001
   1  p                                      expopt
  2031.9580860       1.0000000000          2027.6982000
   1  p                                      expopt
  574.19957611       1.0000000000          573.54696001
   1  p                                      expopt
  479.94831870       1.0000000000          478.69594001
   1  p                                      expopt
  227.86175670       1.0000000000          228.98657000
   1  p                                      expopt
  195.05745617       1.0000000000          192.85401002
   1  p                                      expopt
  72.879403910       1.0000000000          73.021332999
   1  p                                      expopt
  60.608053310       1.0000000000          60.700774001
   1  p                                      expopt
  31.765460170       1.0000000000          31.691000001
   1  p                                      expopt
  17.602242670       1.0000000000          17.577340000
   1  p                                      expopt
  14.677456050       1.0000000000          14.682245000
   1  p                                      expopt
  5.7018224800       1.0000000000          5.7925854993
   1  p                                      expopt
  5.0366691400       1.0000000000          4.9575776005
   1  p                                      expopt
  2.0529705000       1.0000000000          2.0564892999
   1  p                                      expopt
 0.87620827000       1.0000000000         0.87572305001
   1  p                                      expopt
 0.33212031000       1.0000000000         0.33200570999
   1  p                                      expopt
 0.17558310000       1.0000000000         0.17566808000
   1  p                                      expopt
 0.73215840000E-01   1.0000000000         0.73229673999E-01
   1  d                                      expopt
  12968.085365       1.0000000000          12975.153000
   1  d                                      expopt
  3266.3002014       1.0000000000          3266.6134000
   1  d                                      expopt
  1124.0912830       1.0000000000          1123.9378000
   1  d                                      expopt
  560.07223728       1.0000000000          560.41242001
   1  d                                      expopt
  280.62970820       1.0000000000          280.50466000
   1  d                                      expopt
  212.68217167       1.0000000000          212.51459000
   1  d                                      expopt
  89.027053910       1.0000000000          89.016035000
   1  d                                      expopt
  75.108257770       1.0000000000          74.615724004
   1  d                                      expopt
  38.688749510       1.0000000000          38.703131000
   1  d                                      expopt
  23.431856700       1.0000000000          23.428931000
   1  d                                      expopt
  13.106111750       1.0000000000          13.122008000
   1  d                                      expopt
  11.053984590       1.0000000000          10.987869001
   1  d                                      expopt
  5.6210413600       1.0000000000          5.6228848000
   1  d                                      expopt
  2.7006388700       1.0000000000          2.7001330000
   1  d                                      expopt
  2.1623243100       1.0000000000          2.1631508000
   1  d                                      expopt
 0.91444693000       1.0000000000         0.91443759000
   1  d                                      expopt
 0.60444647000       1.0000000000         0.60452029000
   1  d                                      expopt
 0.18916849000       1.0000000000         0.18915848000
   1  d                                      expopt
 0.77277020000E-01   1.0000000000         0.77280270000E-01
   1  f                                      expopt
  2028.1426565       1.0000000000          2025.5576000
   1  f                                      expopt
  763.21721304       1.0000000000          762.89217000
   1  f                                      expopt
  311.18889287       1.0000000000          310.85111000
   1  f                                      expopt
  237.28138128       1.0000000000          237.06784000
   1  f                                      expopt
  89.921843230       1.0000000000          90.677151996
   1  f                                      expopt
  77.209613950       1.0000000000          76.483617005
   1  f                                      expopt
  37.478189460       1.0000000000          37.524244000
   1  f                                      expopt
  20.802189240       1.0000000000          20.840129000
   1  f                                      expopt
  17.486809320       1.0000000000          17.452008000
   1  f                                      expopt
  7.2203704800       1.0000000000          7.2291185000
   1  f                                      expopt
  5.1751758500       1.0000000000          5.1698103001
   1  f                                      expopt
  2.7095572500       1.0000000000          2.7101285000
   1  f                                      expopt
  1.0422057800       1.0000000000          1.0422342000
   1  f                                      expopt
 0.48265131000       1.0000000000         0.48264847000
   1  g                                      expopt
  675.97312121       1.0000000000          675.96979000
   1  g                                      expopt
  246.65729716       1.0000000000          246.66164000
   1  g                                      expopt
  100.62360779       1.0000000000          100.61964000
   1  g                                      expopt
  56.487142500       1.0000000000          56.489820000
   1  g                                      expopt
  28.767848070       1.0000000000          28.769235000
   1  g                                      expopt
  18.184523140       1.0000000000          18.183366000
   1  g                                      expopt
  7.3584390000       1.0000000000          7.3584520000
   1  g                                      expopt
  4.4232649500       1.0000000000          4.4232259000
   1  g                                      expopt
  1.3639848200       1.0000000000          1.3639886000
   1  g                                      expopt
 0.79504841000       1.0000000000         0.79505084000
   1  h                                      expopt
  179.23164116       1.0000000000          179.17174000
   1  h                                      expopt
  80.327525410       1.0000000000          80.347574000
   1  h                                      expopt
  32.580248810       1.0000000000          32.578348000
   1  h                                      expopt
  18.255293810       1.0000000000          18.255143000
   1  h                                      expopt
  7.5840647300       1.0000000000          7.5839258000
   1  h                                      expopt
  4.3403223000       1.0000000000          4.3403385000
   1  h                                      expopt
  1.6370678000       1.0000000000          1.6369992000
   1  h                                      expopt
 0.98370396000       1.0000000000         0.98365971000
   1  i                                      expopt
  52.043450280       1.0000000000          52.011897000
   1  i                                      expopt
  20.258433950       1.0000000000          20.237309000
   1  i                                      expopt
  8.0633560200       1.0000000000          8.0595794000
   1  i                                      expopt
  2.4176287700       1.0000000000          2.4178280000
   1  i                                      expopt
  1.0900513200       1.0000000000          1.0901569000
   1  k                                      expopt
  23.289851050       1.0000000000          23.295517995
   1  k                                      expopt
  7.7720045500       1.0000000000          7.7727476997
   1  k                                      expopt
  1.9149132700       1.0000000000          1.9149993000
*
$end
